# Supplementary material for: A new species of puddle frog from an unexplored mountain in southwestern Ethiopia (Anura, Phrynobatrachidae, Phrynobatrachus)
Source: Zookeys. 2019 Feb 12;(824):53–70. doi: 10.3897/zookeys.824.31570 (PMC6381079; doi:10.3897/zookeys.824.31570)
Supplement: XML Treatment for Phrynobatrachus bibita [file zookeys.824.31570-treatment1.xml]

<!DOCTYPE tp:taxon-treatment
  PUBLIC "-//TaxonX//DTD Taxonomic Treatment Publishing DTD v0 20100105//EN" "tax-treatment-NSO.dtd">
<tp:taxon-treatment xmlns:tp="http://www.plazi.org/taxpub"><tp:treatment-meta><kwd-group><label>Taxon classification</label><kwd><named-content xmlns:xlink="http://www.w3.org/1999/xlink" content-type="kingdom">Animalia</named-content></kwd><kwd><named-content xmlns:xlink="http://www.w3.org/1999/xlink" content-type="order">Anura</named-content></kwd><kwd><named-content xmlns:xlink="http://www.w3.org/1999/xlink" content-type="family">Phrynobatrachidae</named-content></kwd></kwd-group><mixed-citation publication-type="journal"><person-group><name><surname>Goutte</surname><given-names>Sandra</given-names></name><name><surname>Reyes-Velasco</surname><given-names>Jacobo</given-names></name><name><surname>Boissinot</surname><given-names>Stephane</given-names></name></person-group><article-title>A new species of puddle frog from an unexplored mountain in southwestern Ethiopia (<tp:taxon-name><tp:taxon-name-part taxon-name-part-type="order">Anura</tp:taxon-name-part></tp:taxon-name>, <tp:taxon-name><tp:taxon-name-part taxon-name-part-type="family">Phrynobatrachidae</tp:taxon-name-part></tp:taxon-name>, <italic><tp:taxon-name><tp:taxon-name-part taxon-name-part-type="genus" reg="Phrynobatrachus">Phrynobatrachus</tp:taxon-name-part></tp:taxon-name></italic>)</article-title><source>Zookeys</source><day>12</day><month>2</month><year>2019</year><volume>2019</volume><issue>824</issue><fpage>53</fpage><lpage>70</lpage><pub-id pub-id-type="doi">10.3897/zookeys.824.31570</pub-id></mixed-citation></tp:treatment-meta><tp:nomenclature><tp:taxon-name>
            <tp:taxon-name-part taxon-name-part-type="genus" reg="Phrynobatrachus">Phrynobatrachus</tp:taxon-name-part>
            <tp:taxon-name-part taxon-name-part-type="species" reg="bibita">bibita</tp:taxon-name-part>
            <object-id xmlns:xlink="http://www.w3.org/1999/xlink" content-type="zoobank" xlink:type="simple">http://zoobank.org/3B046650-2B48-4740-9ED9-A29A4EC10A72</object-id>
          </tp:taxon-name><tp:taxon-authority>Goutte, Reyes-Velasco &amp; Boissinot</tp:taxon-authority><tp:taxon-status xmlns:xlink="http://www.w3.org/1999/xlink" xlink:type="simple">sp. n.</tp:taxon-status></tp:nomenclature><tp:treatment-sec sec-type="material" id="SECID0EYPAC"><title>Material.</title><p><bold><italic>Holotype.</italic></bold> A male (SB440; Figure <xref ref-type="fig" rid="F2">2</xref>), collected on 17 June 2018, at night, in Bibita Mountain, southwestern Ethiopia (<named-content xmlns:xlink="http://www.w3.org/1999/xlink" content-type="dwc:verbatimCoordinates" xlink:type="simple"><named-content content-type="geo-json" specific-use="{&#34;type&#34;:&#34;Point&#34;,&#34;coordinates&#34;:[35.093800,6.822900]}" id="NCID0ELAAE" xlink:type="simple">6.8229N, 35.0938E</named-content></named-content>, datum = WGS84; 1972 m a.s.l.). The specimen was collected while in amplexus (female paratopotype SB439), on vegetation, in overgrown pond in primary forest. <bold><italic>Paratopotypes.</italic></bold> Nine specimens: eight females collected in the same pond as the holotype on 16 June 2018 (SB418-SB420, SB424-SB427) and on 17 June 2018 (SB439); another male (SB421) collected at night in the water (probably calling), at same locality as the holotype on 16 June 2018.</p><fig id="F2" position="float" orientation="portrait"><label>Figure 2.</label><caption><p><italic><tp:taxon-name><tp:taxon-name-part taxon-name-part-type="genus" reg="Phrynobatrachus">Phrynobatrachus</tp:taxon-name-part><tp:taxon-name-part taxon-name-part-type="species" reg="bibita">bibita</tp:taxon-name-part></tp:taxon-name></italic> sp. n. <bold>A</bold> Live pictures of <italic><tp:taxon-name><tp:taxon-name-part taxon-name-part-type="genus" reg="Phrynobatrachus">P.</tp:taxon-name-part><tp:taxon-name-part taxon-name-part-type="species" reg="bibita">bibita</tp:taxon-name-part></tp:taxon-name></italic> sp. n. Male holotype (left; SB440) and female paratopotype (right; SB424) <bold>B</bold> Ventral and dorsal views of the same individuals, with male on the left and female on the right. Scale bar: 10 mm.</p></caption><graphic xmlns:xlink="http://www.w3.org/1999/xlink" xlink:href="zookeys-824-053-g002.jpg" position="float" orientation="portrait" xlink:type="simple" id="oo_263217.jpg"/></fig></tp:treatment-sec><tp:treatment-sec sec-type="diagnosis" id="SECID0E1BAE"><title>Diagnosis.</title><p>Small species (<abbrev xmlns:xlink="http://www.w3.org/1999/xlink" xlink:title="snout vent length" id="ABBRID0EACAE" xlink:type="simple">SVL</abbrev> = 16.8 ± 0.1 mm for males, 20.3 ± 0.9 mm for females) attributed to the genus <italic><tp:taxon-name><tp:taxon-name-part taxon-name-part-type="genus" reg="Phrynobatrachus">Phrynobatrachus</tp:taxon-name-part></tp:taxon-name></italic> by the presence of tarsal and outer metatarsal tubercles (Suppl. material <xref ref-type="supplementary-material" rid="S2">2</xref>: Figure S1A). Body slender, with long legs (tibia length/<abbrev xmlns:xlink="http://www.w3.org/1999/xlink" xlink:title="snout vent length" id="ABBRID0EPCAE" xlink:type="simple">SVL</abbrev> = 0.6 in both sexes) rather long snout for the genus and very elongated fingers (hand length/<abbrev xmlns:xlink="http://www.w3.org/1999/xlink" xlink:title="snout vent length" id="ABBRID0ETCAE" xlink:type="simple">SVL</abbrev> = 0.3 in both sexes) and toes (foot length/<abbrev xmlns:xlink="http://www.w3.org/1999/xlink" xlink:title="snout vent length" id="ABBRID0EXCAE" xlink:type="simple">SVL</abbrev> = 0.6 in both sexes) in comparison to its congeners. Webbing absent between fingers and minimal between toes. Tympanum not visible. Canthus rostralis marked and concave from nostril to eye. Snout pointed. Nostrils not visible from above. Eyelid spine absent. Throat of adult males white with light grey freckles on the anterior third, without any spinulae. Femoral glands hardly distinguishable but present in adult males. Two ridges in the scapular region and two short, oblique ridges behind the eyes. These four ridges may be all disjointed, the two scapular ridges may be jointed to form a chevron shape, or the ridges may be jointed laterally in an hourglass shape.</p></tp:treatment-sec><tp:treatment-sec sec-type="comparisons" id="SECID0E2CAE"><title><tp:taxon-name><tp:taxon-name-part taxon-name-part-type="genus" reg="Comparisons">Comparisons</tp:taxon-name-part></tp:taxon-name>.</title><p>This species can easily be distinguished from other Ethiopian <italic><tp:taxon-name><tp:taxon-name-part taxon-name-part-type="genus" reg="Phrynobatrachus">Phrynobatrachus</tp:taxon-name-part></tp:taxon-name></italic>: the body is slenderer, the hind limbs, fingers and toes are longer than all four other described Ethiopian <italic><tp:taxon-name><tp:taxon-name-part taxon-name-part-type="genus" reg="Phrynobatrachus">Phrynobatrachus</tp:taxon-name-part></tp:taxon-name></italic>, <italic><tp:taxon-name><tp:taxon-name-part taxon-name-part-type="genus" reg="Phrynobatrachus">P.</tp:taxon-name-part><tp:taxon-name-part taxon-name-part-type="species" reg="bullans">bullans</tp:taxon-name-part></tp:taxon-name></italic>, <italic><tp:taxon-name><tp:taxon-name-part taxon-name-part-type="genus" reg="Phrynobatrachus">P.</tp:taxon-name-part><tp:taxon-name-part taxon-name-part-type="species" reg="natalensis">natalensis</tp:taxon-name-part></tp:taxon-name></italic>, <italic><tp:taxon-name><tp:taxon-name-part taxon-name-part-type="genus" reg="Phrynobatrachus">P.</tp:taxon-name-part><tp:taxon-name-part taxon-name-part-type="species" reg="minutus">minutus</tp:taxon-name-part></tp:taxon-name></italic>, and <italic><tp:taxon-name><tp:taxon-name-part taxon-name-part-type="genus" reg="Phrynobatrachus">P.</tp:taxon-name-part><tp:taxon-name-part taxon-name-part-type="species" reg="inexpectatus">inexpectatus</tp:taxon-name-part></tp:taxon-name></italic>. Additionally, the tips of fingers and toes are more enlarged than in any of these species, particularly in females. It is similar in size as <italic><tp:taxon-name><tp:taxon-name-part taxon-name-part-type="genus" reg="Phrynobatrachus">P.</tp:taxon-name-part><tp:taxon-name-part taxon-name-part-type="species" reg="minutus">minutus</tp:taxon-name-part></tp:taxon-name></italic>, slightly larger than <italic><tp:taxon-name><tp:taxon-name-part taxon-name-part-type="genus" reg="Phrynobatrachus">P.</tp:taxon-name-part><tp:taxon-name-part taxon-name-part-type="species" reg="inexpectatus">inexpectatus</tp:taxon-name-part></tp:taxon-name></italic> and much smaller than <italic><tp:taxon-name><tp:taxon-name-part taxon-name-part-type="genus" reg="Phrynobatrachus">P.</tp:taxon-name-part><tp:taxon-name-part taxon-name-part-type="species" reg="bullans">bullans</tp:taxon-name-part></tp:taxon-name></italic> and <italic><tp:taxon-name><tp:taxon-name-part taxon-name-part-type="genus" reg="Phrynobatrachus">P.</tp:taxon-name-part><tp:taxon-name-part taxon-name-part-type="species" reg="natalensis">natalensis</tp:taxon-name-part></tp:taxon-name></italic>. It can be further distinguished from <italic><tp:taxon-name><tp:taxon-name-part taxon-name-part-type="genus" reg="Phrynobatrachus">P.</tp:taxon-name-part><tp:taxon-name-part taxon-name-part-type="species" reg="natalensis">natalensis</tp:taxon-name-part></tp:taxon-name></italic> by a more marked canthus rostralis and a completely hidden tympanum. Adult males of <italic><tp:taxon-name><tp:taxon-name-part taxon-name-part-type="genus" reg="Phrynobatrachus">P.</tp:taxon-name-part><tp:taxon-name-part taxon-name-part-type="species" reg="bibita">bibita</tp:taxon-name-part></tp:taxon-name></italic> sp. n. can be distinguished from <italic><tp:taxon-name><tp:taxon-name-part taxon-name-part-type="genus" reg="Phrynobatrachus">P.</tp:taxon-name-part><tp:taxon-name-part taxon-name-part-type="species" reg="bullans">bullans</tp:taxon-name-part></tp:taxon-name></italic>, <italic><tp:taxon-name><tp:taxon-name-part taxon-name-part-type="genus" reg="Phrynobatrachus">P.</tp:taxon-name-part><tp:taxon-name-part taxon-name-part-type="species" reg="natalensis">natalensis</tp:taxon-name-part></tp:taxon-name></italic>, <italic><tp:taxon-name><tp:taxon-name-part taxon-name-part-type="genus" reg="Phrynobatrachus">P.</tp:taxon-name-part><tp:taxon-name-part taxon-name-part-type="species" reg="minutus">minutus</tp:taxon-name-part></tp:taxon-name></italic>, and <italic><tp:taxon-name><tp:taxon-name-part taxon-name-part-type="genus" reg="Phrynobatrachus">P.</tp:taxon-name-part><tp:taxon-name-part taxon-name-part-type="species" reg="inexpectatus">inexpectatus</tp:taxon-name-part></tp:taxon-name></italic> by the white coloration of their throat (<xref ref-type="bibr" rid="B20">Largen 2001</xref>, <xref ref-type="bibr" rid="B9">Crutsinger et al. 2004</xref>). The new species is also distinct from the three junior synonyms of <italic><tp:taxon-name><tp:taxon-name-part taxon-name-part-type="genus" reg="Phrynobatrachus">P.</tp:taxon-name-part><tp:taxon-name-part taxon-name-part-type="species" reg="natalensis">natalensis</tp:taxon-name-part></tp:taxon-name></italic> described from Ethiopia: <italic><tp:taxon-name><tp:taxon-name-part taxon-name-part-type="genus" reg="Arthroleptis">Arthroleptis</tp:taxon-name-part><tp:taxon-name-part taxon-name-part-type="species" reg="bottegi">bottegi</tp:taxon-name-part></tp:taxon-name></italic> Boulenger, 1895, described from Auta, Bale province, possesses a distinct tympanum, a rounded snout, and is much larger than <italic><tp:taxon-name><tp:taxon-name-part taxon-name-part-type="genus" reg="Phrynobatrachus">P.</tp:taxon-name-part><tp:taxon-name-part taxon-name-part-type="species" reg="bibita">bibita</tp:taxon-name-part></tp:taxon-name></italic> (<abbrev xmlns:xlink="http://www.w3.org/1999/xlink" xlink:title="snout vent length" id="ABBRID0EZJAE" xlink:type="simple">SVL</abbrev> of female holotype = 31 mm vs. 20.3 ± 0.9 mm in female <italic><tp:taxon-name><tp:taxon-name-part taxon-name-part-type="genus" reg="Phrynobatrachus">P.</tp:taxon-name-part><tp:taxon-name-part taxon-name-part-type="species" reg="bibita">bibita</tp:taxon-name-part></tp:taxon-name></italic>). <italic><tp:taxon-name><tp:taxon-name-part taxon-name-part-type="genus" reg="Phrynobatrachus">Phrynobatrachus</tp:taxon-name-part><tp:taxon-name-part taxon-name-part-type="species" reg="sciangallarum">sciangallarum</tp:taxon-name-part></tp:taxon-name></italic> Scortecci, 1943, described from a presumably adult male from Murle, Gemu-Gofa province, differs from <italic><tp:taxon-name><tp:taxon-name-part taxon-name-part-type="genus" reg="Phrynobatrachus">P.</tp:taxon-name-part><tp:taxon-name-part taxon-name-part-type="species" reg="bibita">bibita</tp:taxon-name-part></tp:taxon-name></italic> by the presence of a considerably darkened throat and the lack of femoral glands. Additionally, it has more extensive foot webbing than <italic><tp:taxon-name><tp:taxon-name-part taxon-name-part-type="genus" reg="Phrynobatrachus">P.</tp:taxon-name-part><tp:taxon-name-part taxon-name-part-type="species" reg="bibita">bibita</tp:taxon-name-part></tp:taxon-name></italic> (<xref ref-type="bibr" rid="B20">Largen 2001</xref>). <italic><tp:taxon-name><tp:taxon-name-part taxon-name-part-type="genus" reg="Arthroleptis-Phrynobatrachus">Arthroleptis-Phrynobatrachus</tp:taxon-name-part><tp:taxon-name-part taxon-name-part-type="species" reg="zavattarii">zavattarii</tp:taxon-name-part></tp:taxon-name></italic> Scortecci, 1943, described from Caschei, Gemu-Gofa province, only differs from <italic><tp:taxon-name><tp:taxon-name-part taxon-name-part-type="genus" reg="Phrynobatrachus">P.</tp:taxon-name-part><tp:taxon-name-part taxon-name-part-type="species" reg="sciangallarum">sciangallarum</tp:taxon-name-part></tp:taxon-name></italic> by the extent of the foot webbing, and all measurements of the type specimens fall within the range of <italic><tp:taxon-name><tp:taxon-name-part taxon-name-part-type="genus" reg="Phrynobatrachus">P.</tp:taxon-name-part><tp:taxon-name-part taxon-name-part-type="species" reg="natalensis">natalensis</tp:taxon-name-part></tp:taxon-name></italic> (<xref ref-type="bibr" rid="B20">Largen 2001</xref>). Blackburn (2014) provided color photographs of the holotypes of these last two junior synonyms of <italic><tp:taxon-name><tp:taxon-name-part taxon-name-part-type="genus" reg="Phrynobatrachus">P.</tp:taxon-name-part><tp:taxon-name-part taxon-name-part-type="species" reg="natalensis">natalensis</tp:taxon-name-part></tp:taxon-name></italic>. Based on those photographs, it appears that <italic><tp:taxon-name><tp:taxon-name-part taxon-name-part-type="genus" reg="Phrynobatrachus">P.</tp:taxon-name-part><tp:taxon-name-part taxon-name-part-type="species" reg="bibita">bibita</tp:taxon-name-part></tp:taxon-name></italic> has a slenderer head and more elongated fingers than these individuals. Finally, the type localities for these three junior synonyms of <italic><tp:taxon-name><tp:taxon-name-part taxon-name-part-type="genus" reg="Phrynobatrachus">P.</tp:taxon-name-part><tp:taxon-name-part taxon-name-part-type="species" reg="natalensis">natalensis</tp:taxon-name-part></tp:taxon-name></italic> are in the southern part of the country, an area that is dry and at low elevation, in contrast with the habitat occupied by <italic><tp:taxon-name><tp:taxon-name-part taxon-name-part-type="genus" reg="Phrynobatrachus">P.</tp:taxon-name-part><tp:taxon-name-part taxon-name-part-type="species" reg="bibita">bibita</tp:taxon-name-part></tp:taxon-name></italic> sp. n.</p><p>Among Eastern African <italic><tp:taxon-name><tp:taxon-name-part taxon-name-part-type="genus" reg="Phrynobatrachus">Phrynobatrachus</tp:taxon-name-part></tp:taxon-name></italic>, <italic><tp:taxon-name><tp:taxon-name-part taxon-name-part-type="genus" reg="Phrynobatrachus">P.</tp:taxon-name-part><tp:taxon-name-part taxon-name-part-type="species" reg="bibita">bibita</tp:taxon-name-part></tp:taxon-name></italic> sp. n. can be distinguished from <italic><tp:taxon-name><tp:taxon-name-part taxon-name-part-type="genus" reg="Phrynobatrachus">P.</tp:taxon-name-part><tp:taxon-name-part taxon-name-part-type="species" reg="acridoides">acridoides</tp:taxon-name-part></tp:taxon-name></italic> (Cope, 1867), <italic><tp:taxon-name><tp:taxon-name-part taxon-name-part-type="genus" reg="Phrynobatrachus">P.</tp:taxon-name-part><tp:taxon-name-part taxon-name-part-type="species" reg="auritus">auritus</tp:taxon-name-part></tp:taxon-name></italic> Boulenger, 1900, <italic><tp:taxon-name><tp:taxon-name-part taxon-name-part-type="genus" reg="Phrynobatrachus">P.</tp:taxon-name-part><tp:taxon-name-part taxon-name-part-type="species" reg="dendrobates">dendrobates</tp:taxon-name-part></tp:taxon-name></italic> (Boulenger, 1919), <italic><tp:taxon-name><tp:taxon-name-part taxon-name-part-type="genus" reg="Phrynobatrachus">P.</tp:taxon-name-part><tp:taxon-name-part taxon-name-part-type="species" reg="graueri">graueri</tp:taxon-name-part></tp:taxon-name></italic> (Nieden, 1911), <italic><tp:taxon-name><tp:taxon-name-part taxon-name-part-type="genus" reg="Phrynobatrachus">P.</tp:taxon-name-part><tp:taxon-name-part taxon-name-part-type="species" reg="keniensis">keniensis</tp:taxon-name-part></tp:taxon-name></italic> Barbour &amp; Loveridge, 1928, <italic><tp:taxon-name><tp:taxon-name-part taxon-name-part-type="genus" reg="Phrynobatrachus">P.</tp:taxon-name-part><tp:taxon-name-part taxon-name-part-type="species" reg="krefftii">krefftii</tp:taxon-name-part></tp:taxon-name></italic> Boulenger, 1909, <italic><tp:taxon-name><tp:taxon-name-part taxon-name-part-type="genus" reg="Phrynobatrachus">P.</tp:taxon-name-part><tp:taxon-name-part taxon-name-part-type="species" reg="perpalmatus">perpalmatus</tp:taxon-name-part></tp:taxon-name></italic> Boulenger, 1898, <italic><tp:taxon-name><tp:taxon-name-part taxon-name-part-type="genus" reg="Phrynobatrachus">P.</tp:taxon-name-part><tp:taxon-name-part taxon-name-part-type="species" reg="petropedetoides">petropedetoides</tp:taxon-name-part></tp:taxon-name></italic> Ahl, 1924, and <italic><tp:taxon-name><tp:taxon-name-part taxon-name-part-type="genus" reg="Phrynobatrachus">P.</tp:taxon-name-part><tp:taxon-name-part taxon-name-part-type="species" reg="versicolor">versicolor</tp:taxon-name-part></tp:taxon-name></italic> Ahl, 1924, by a completely hidden tympanum (<xref ref-type="bibr" rid="B8">Cope 1867</xref>, <xref ref-type="bibr" rid="B4">Boulenger 1882</xref>, <xref ref-type="bibr" rid="B6">1909</xref>, <xref ref-type="bibr" rid="B24">Razzetti and Msuya 2002</xref>, <xref ref-type="bibr" rid="B22">Pickersgill 2007</xref>). This species can further be distinguished from <italic><tp:taxon-name><tp:taxon-name-part taxon-name-part-type="genus" reg="Phrynobatrachus">P.</tp:taxon-name-part><tp:taxon-name-part taxon-name-part-type="species" reg="auritus">auritus</tp:taxon-name-part></tp:taxon-name></italic> Boulenger, 1900, <italic><tp:taxon-name><tp:taxon-name-part taxon-name-part-type="genus" reg="Phrynobatrachus">P.</tp:taxon-name-part><tp:taxon-name-part taxon-name-part-type="species" reg="dendrobates">dendrobates</tp:taxon-name-part></tp:taxon-name></italic>, <italic><tp:taxon-name><tp:taxon-name-part taxon-name-part-type="genus" reg="Phrynobatrachus">P.</tp:taxon-name-part><tp:taxon-name-part taxon-name-part-type="species" reg="graueri">graueri</tp:taxon-name-part></tp:taxon-name></italic>, <italic><tp:taxon-name><tp:taxon-name-part taxon-name-part-type="genus" reg="Phrynobatrachus">P.</tp:taxon-name-part><tp:taxon-name-part taxon-name-part-type="species" reg="kinagopensis">kinagopensis</tp:taxon-name-part></tp:taxon-name></italic> Angel, 1924, <italic><tp:taxon-name><tp:taxon-name-part taxon-name-part-type="genus" reg="Phrynobatrachus">P.</tp:taxon-name-part><tp:taxon-name-part taxon-name-part-type="species" reg="krefftii">krefftii</tp:taxon-name-part></tp:taxon-name></italic>, <italic><tp:taxon-name><tp:taxon-name-part taxon-name-part-type="genus" reg="Phrynobatrachus">P.</tp:taxon-name-part><tp:taxon-name-part taxon-name-part-type="species" reg="mababiensis">mababiensis</tp:taxon-name-part></tp:taxon-name></italic> FritzSimons, 1932, <italic><tp:taxon-name><tp:taxon-name-part taxon-name-part-type="genus" reg="Phrynobatrachus">P.</tp:taxon-name-part><tp:taxon-name-part taxon-name-part-type="species" reg="parvulus">parvulus</tp:taxon-name-part></tp:taxon-name></italic> (Boulenger, 1905), <italic><tp:taxon-name><tp:taxon-name-part taxon-name-part-type="genus" reg="Phrynobatrachus">P.</tp:taxon-name-part><tp:taxon-name-part taxon-name-part-type="species" reg="rouxi">rouxi</tp:taxon-name-part></tp:taxon-name></italic> (Nieden,1912), <italic><tp:taxon-name><tp:taxon-name-part taxon-name-part-type="genus" reg="Phrynobatrachus">P.</tp:taxon-name-part><tp:taxon-name-part taxon-name-part-type="species" reg="scheffleri">scheffleri</tp:taxon-name-part></tp:taxon-name></italic> (Nieden, 1911), and <italic><tp:taxon-name><tp:taxon-name-part taxon-name-part-type="genus" reg="Phrynobatrachus">P.</tp:taxon-name-part><tp:taxon-name-part taxon-name-part-type="species" reg="ukigensis">ukigensis</tp:taxon-name-part></tp:taxon-name></italic> Grandison &amp; Howell, 1983, by the white and light grey coloration of adult males’ throat (<xref ref-type="bibr" rid="B6">Boulenger 1909</xref>, <xref ref-type="bibr" rid="B2">Angel 1924</xref>, <xref ref-type="bibr" rid="B11">FritzSimons 1932</xref>). The new species differs from <italic><tp:taxon-name><tp:taxon-name-part taxon-name-part-type="genus" reg="Phrynobatrachus">P.</tp:taxon-name-part><tp:taxon-name-part taxon-name-part-type="species" reg="bullans">bullans</tp:taxon-name-part></tp:taxon-name></italic>, <italic><tp:taxon-name><tp:taxon-name-part taxon-name-part-type="genus" reg="Phrynobatrachus">P.</tp:taxon-name-part><tp:taxon-name-part taxon-name-part-type="species" reg="kakamikro">kakamikro</tp:taxon-name-part></tp:taxon-name></italic> Schick, Zimkus, Channing, Köhler, &amp; Lötters, 2010, and <italic><tp:taxon-name><tp:taxon-name-part taxon-name-part-type="genus" reg="Phrynobatrachus">P.</tp:taxon-name-part><tp:taxon-name-part taxon-name-part-type="species" reg="perpalmatus">perpalmatus</tp:taxon-name-part></tp:taxon-name></italic> by the presence of femoral glands in adult males (<xref ref-type="bibr" rid="B9">Crutsinger et al. 2004</xref>, <xref ref-type="bibr" rid="B22">Pickersgill 2007</xref>, <xref ref-type="bibr" rid="B31">Schick et al. 2010</xref>). The new species is also larger than <italic><tp:taxon-name><tp:taxon-name-part taxon-name-part-type="genus" reg="Phrynobatrachus">P.</tp:taxon-name-part><tp:taxon-name-part taxon-name-part-type="species" reg="pallidus">pallidus</tp:taxon-name-part></tp:taxon-name></italic>, <italic><tp:taxon-name><tp:taxon-name-part taxon-name-part-type="genus" reg="Phrynobatrachus">P.</tp:taxon-name-part><tp:taxon-name-part taxon-name-part-type="species" reg="parvulus">parvulus</tp:taxon-name-part></tp:taxon-name></italic>, <italic><tp:taxon-name><tp:taxon-name-part taxon-name-part-type="genus" reg="Phrynobatrachus">P.</tp:taxon-name-part><tp:taxon-name-part taxon-name-part-type="species" reg="scheffleri">scheffleri</tp:taxon-name-part></tp:taxon-name></italic>, and <italic><tp:taxon-name><tp:taxon-name-part taxon-name-part-type="genus" reg="Phrynobatrachus">P.</tp:taxon-name-part><tp:taxon-name-part taxon-name-part-type="species" reg="ungujae">ungujae</tp:taxon-name-part></tp:taxon-name></italic> Pickersgill, 2007 (<xref ref-type="bibr" rid="B5">Boulenger 1905</xref>, <xref ref-type="bibr" rid="B22">Pickersgill 2007</xref>, <xref ref-type="bibr" rid="B31">Schick et al. 2010</xref>), and possesses longer legs than <italic><tp:taxon-name><tp:taxon-name-part taxon-name-part-type="genus" reg="Phrynobatrachus">P.</tp:taxon-name-part><tp:taxon-name-part taxon-name-part-type="species" reg="kakamikro">kakamikro</tp:taxon-name-part></tp:taxon-name></italic> and <italic><tp:taxon-name><tp:taxon-name-part taxon-name-part-type="genus" reg="Phrynobatrachus">P.</tp:taxon-name-part><tp:taxon-name-part taxon-name-part-type="species" reg="pallidus">pallidus</tp:taxon-name-part></tp:taxon-name></italic> Pickersgill, 2007, as well as longer feet than <italic><tp:taxon-name><tp:taxon-name-part taxon-name-part-type="genus" reg="Phrynobatrachus">P.</tp:taxon-name-part><tp:taxon-name-part taxon-name-part-type="species" reg="pallidus">pallidus</tp:taxon-name-part></tp:taxon-name></italic> and <italic><tp:taxon-name><tp:taxon-name-part taxon-name-part-type="genus" reg="Phrynobatrachus">P.</tp:taxon-name-part><tp:taxon-name-part taxon-name-part-type="species" reg="ungujae">ungujae</tp:taxon-name-part></tp:taxon-name></italic> (<xref ref-type="bibr" rid="B22">Pickersgill 2007</xref>, <xref ref-type="bibr" rid="B31">Schick et al. 2010</xref>). Finally, <italic><tp:taxon-name><tp:taxon-name-part taxon-name-part-type="genus" reg="Phrynobatrachus">P.</tp:taxon-name-part><tp:taxon-name-part taxon-name-part-type="species" reg="bibita">bibita</tp:taxon-name-part></tp:taxon-name></italic> sp. n. can be distinguished from <italic><tp:taxon-name><tp:taxon-name-part taxon-name-part-type="genus" reg="Phrynobatrachus">P.</tp:taxon-name-part><tp:taxon-name-part taxon-name-part-type="species" reg="acridoides">acridoides</tp:taxon-name-part></tp:taxon-name></italic>, <italic><tp:taxon-name><tp:taxon-name-part taxon-name-part-type="genus" reg="Phrynobatrachus">P.</tp:taxon-name-part><tp:taxon-name-part taxon-name-part-type="species" reg="bullans">bullans</tp:taxon-name-part></tp:taxon-name></italic>, <italic><tp:taxon-name><tp:taxon-name-part taxon-name-part-type="genus" reg="Phrynobatrachus">P.</tp:taxon-name-part><tp:taxon-name-part taxon-name-part-type="species" reg="mababiensis">mababiensis</tp:taxon-name-part></tp:taxon-name></italic>, <italic><tp:taxon-name><tp:taxon-name-part taxon-name-part-type="genus" reg="Phrynobatrachus">P.</tp:taxon-name-part><tp:taxon-name-part taxon-name-part-type="species" reg="natalensis">natalensis</tp:taxon-name-part></tp:taxon-name></italic>, <italic><tp:taxon-name><tp:taxon-name-part taxon-name-part-type="genus" reg="Phrynobatrachus">P.</tp:taxon-name-part><tp:taxon-name-part taxon-name-part-type="species" reg="pallidus">pallidus</tp:taxon-name-part></tp:taxon-name></italic>, <italic><tp:taxon-name><tp:taxon-name-part taxon-name-part-type="genus" reg="Phrynobatrachus">P.</tp:taxon-name-part><tp:taxon-name-part taxon-name-part-type="species" reg="ungujae">ungujae</tp:taxon-name-part></tp:taxon-name></italic>, and <italic><tp:taxon-name><tp:taxon-name-part taxon-name-part-type="genus" reg="Phrynobatrachus">P.</tp:taxon-name-part><tp:taxon-name-part taxon-name-part-type="species" reg="versicolor">versicolor</tp:taxon-name-part></tp:taxon-name></italic> Ahl, 1924, by the absence of dark bars on the lower jaw (<xref ref-type="bibr" rid="B8">Cope 1867</xref>, <xref ref-type="bibr" rid="B4">Boulenger 1882</xref>, <xref ref-type="bibr" rid="B11">Fritzsimons 1932</xref>, <xref ref-type="bibr" rid="B9">Crutsinger et al. 2004</xref>, <xref ref-type="bibr" rid="B22">Pickersgill 2007</xref>).</p></tp:treatment-sec><tp:treatment-sec sec-type="description" id="SECID0EI5AE"><title>Description of the holotype.</title><p>Adult male (Figure <xref ref-type="fig" rid="F2">2</xref>; Table <xref ref-type="table" rid="T1">1</xref>), body slender, head longer than wide (<abbrev xmlns:xlink="http://www.w3.org/1999/xlink" xlink:title="head width" id="ABBRID0EW5AE" xlink:type="simple">HW</abbrev>/<abbrev xmlns:xlink="http://www.w3.org/1999/xlink" xlink:title="head length" id="ABBRID0E15AE" xlink:type="simple">HL</abbrev> = 0.96), the snout is pointed and the canthus rostralis is marked and concave from nostril to eye. Tympanum not visible. Pupil horizontal. Eyelid spine absent. Maxillary teeth present, vomerine teeth absent. Tongue elongate, free for two thirds of its length, tip divided in two short lobes. Legs and feet long for the genus (<abbrev xmlns:xlink="http://www.w3.org/1999/xlink" xlink:title="tibiofibula length" id="ABBRID0E55AE" xlink:type="simple">TL</abbrev>/<abbrev xmlns:xlink="http://www.w3.org/1999/xlink" xlink:title="snout vent length" id="ABBRID0EC6AE" xlink:type="simple">SVL</abbrev> = 0.6; <abbrev xmlns:xlink="http://www.w3.org/1999/xlink" xlink:title="foot length" id="ABBRID0EG6AE" xlink:type="simple">FL</abbrev>/<abbrev xmlns:xlink="http://www.w3.org/1999/xlink" xlink:title="snout vent length" id="ABBRID0EK6AE" xlink:type="simple">SVL</abbrev> = 0.6). Tarsal tubercle and outer metatarsal tubercle present, but inner metatarsal tubercle not distinguishable. Subarticular tubercles absent on the hands and small and barely distinguishable on the feet. Palmar tubercle absent. Fingers and toes elongated and their tips slightly swollen but not forming discs. First fingers shorter and swollen but nuptial pads absent. Fingers free of webbing. No webbing between toe I and II, and minimal webbing between the other toes. Finger formula: I&lt;II&lt;IV&lt;III. Toe formula: I&lt;II&lt;V&lt;III&lt;IV. Skin of dorsum and dorsal side of limbs covered by small pointy asperities. Femoral glands hardly visible but present (Suppl. material <xref ref-type="supplementary-material" rid="S2">2</xref>: Figure S1B). Chevron-shaped gland in scapular region extending from above the shoulder girdle to approx. mid-body. Two rows of small warts form faint ridges between the eye and the scapular region but do not reach the chevron-shaped gland. The skin of the throat is not thin and loose as in many other <italic><tp:taxon-name><tp:taxon-name-part taxon-name-part-type="genus" reg="Phrynobatrachus">Phrynobatrachus</tp:taxon-name-part></tp:taxon-name></italic> species and gular folds and spinulae are absent.</p><table-wrap id="T1" position="float" orientation="portrait"><label>Table 1.</label><caption><p>Morphometric measurements of <italic><tp:taxon-name><tp:taxon-name-part taxon-name-part-type="genus" reg="Phrynobatrachus">Phrynobatrachus</tp:taxon-name-part><tp:taxon-name-part taxon-name-part-type="species" reg="bibita">bibita</tp:taxon-name-part></tp:taxon-name></italic> sp. n.</p></caption><table id="TID0ECQAG" rules="all"><tbody><tr><th rowspan="1" colspan="1">Specimen</th><th rowspan="1" colspan="1">SB 440</th><th rowspan="1" colspan="1">SB 421</th><th rowspan="1" colspan="1">SB 418</th><th rowspan="1" colspan="1">SB 419</th><th rowspan="1" colspan="1">SB 420</th><th rowspan="1" colspan="1">SB 424</th><th rowspan="1" colspan="1">SB 425</th><th rowspan="1" colspan="1">SB 426</th><th rowspan="1" colspan="1">SB 427</th><th rowspan="1" colspan="1">SB 439</th><th rowspan="1" colspan="1">Males (n = 2)</th><th rowspan="1" colspan="1">Females (n = 8)</th></tr><tr><td rowspan="1" colspan="1">Sex</td><td rowspan="1" colspan="1">♂</td><td rowspan="1" colspan="1">♂</td><td rowspan="1" colspan="1">♀</td><td rowspan="1" colspan="1">♀</td><td rowspan="1" colspan="1">♀</td><td rowspan="1" colspan="1">♀</td><td rowspan="1" colspan="1">♀</td><td rowspan="1" colspan="1">♀</td><td rowspan="1" colspan="1">♀</td><td rowspan="1" colspan="1">♀</td><td rowspan="1" colspan="1"/><td rowspan="1" colspan="1"/></tr><tr><td rowspan="1" colspan="1">
                    <abbrev xmlns:xlink="http://www.w3.org/1999/xlink" xlink:title="snout vent length" id="ABBRID0EHDAG" xlink:type="simple">SVL</abbrev>
                  </td><td rowspan="1" colspan="1">16.8</td><td rowspan="1" colspan="1">16.7</td><td rowspan="1" colspan="1">19.3</td><td rowspan="1" colspan="1">19.2</td><td rowspan="1" colspan="1">21.5</td><td rowspan="1" colspan="1">20.6</td><td rowspan="1" colspan="1">20.9</td><td rowspan="1" colspan="1">20.3</td><td rowspan="1" colspan="1">21.0</td><td rowspan="1" colspan="1">19.4</td><td rowspan="1" colspan="1">16.6 ± 0.1</td><td rowspan="1" colspan="1">20.3 ± 0.9</td></tr><tr><td rowspan="1" colspan="1">
                    <abbrev xmlns:xlink="http://www.w3.org/1999/xlink" xlink:title="head width" id="ABBRID0EUEAG" xlink:type="simple">HW</abbrev>
                  </td><td rowspan="1" colspan="1">5.5</td><td rowspan="1" colspan="1">5.7</td><td rowspan="1" colspan="1">5.9</td><td rowspan="1" colspan="1">6.2</td><td rowspan="1" colspan="1">6.8</td><td rowspan="1" colspan="1">6.2</td><td rowspan="1" colspan="1">6.5</td><td rowspan="1" colspan="1">6.5</td><td rowspan="1" colspan="1">7.3</td><td rowspan="1" colspan="1">5.9</td><td rowspan="1" colspan="1">5.6 ± 0.1</td><td rowspan="1" colspan="1">6.4 ± 0.5</td></tr><tr><td rowspan="1" colspan="1">
                    <abbrev xmlns:xlink="http://www.w3.org/1999/xlink" xlink:title="head length" id="ABBRID0EBGAG" xlink:type="simple">HL</abbrev>
                  </td><td rowspan="1" colspan="1">5.7</td><td rowspan="1" colspan="1">5.8</td><td rowspan="1" colspan="1">6.6</td><td rowspan="1" colspan="1">6.7</td><td rowspan="1" colspan="1">7.1</td><td rowspan="1" colspan="1">7.4</td><td rowspan="1" colspan="1">6.9</td><td rowspan="1" colspan="1">6.6</td><td rowspan="1" colspan="1">6.8</td><td rowspan="1" colspan="1">6.7</td><td rowspan="1" colspan="1">5.6 ± 0.1</td><td rowspan="1" colspan="1">6.9 ± 0.3</td></tr><tr><td rowspan="1" colspan="1">
                    <abbrev xmlns:xlink="http://www.w3.org/1999/xlink" xlink:title="snout length" id="ABBRID0EOHAG" xlink:type="simple">SL</abbrev>
                  </td><td rowspan="1" colspan="1">2.4</td><td rowspan="1" colspan="1">2.7</td><td rowspan="1" colspan="1">2.8</td><td rowspan="1" colspan="1">3.0</td><td rowspan="1" colspan="1">3.3</td><td rowspan="1" colspan="1">3.3</td><td rowspan="1" colspan="1">3.2</td><td rowspan="1" colspan="1">3.1</td><td rowspan="1" colspan="1">3.0</td><td rowspan="1" colspan="1">2.8</td><td rowspan="1" colspan="1">2.6 ± 0.2</td><td rowspan="1" colspan="1">3.1 ± 0.2</td></tr><tr><td rowspan="1" colspan="1">
                    <abbrev xmlns:xlink="http://www.w3.org/1999/xlink" xlink:title="nostril-snout distance" id="ABBRID0E2IAG" xlink:type="simple">NS</abbrev>
                  </td><td rowspan="1" colspan="1">1.4</td><td rowspan="1" colspan="1">1.1</td><td rowspan="1" colspan="1">1.5</td><td rowspan="1" colspan="1">1.6</td><td rowspan="1" colspan="1">1.6</td><td rowspan="1" colspan="1">1.8</td><td rowspan="1" colspan="1">1.6</td><td rowspan="1" colspan="1">1.7</td><td rowspan="1" colspan="1">1.7</td><td rowspan="1" colspan="1">1.7</td><td rowspan="1" colspan="1">1.3 ± 0.2</td><td rowspan="1" colspan="1">1.7 ± 0.1</td></tr><tr><td rowspan="1" colspan="1">
                    <abbrev xmlns:xlink="http://www.w3.org/1999/xlink" xlink:title="inter-narinal distance" id="ABBRID0EIKAG" xlink:type="simple">IND</abbrev>
                  </td><td rowspan="1" colspan="1">2.0</td><td rowspan="1" colspan="1">1.8</td><td rowspan="1" colspan="1">2.1</td><td rowspan="1" colspan="1">2.2</td><td rowspan="1" colspan="1">2.4</td><td rowspan="1" colspan="1">2.3</td><td rowspan="1" colspan="1">2.3</td><td rowspan="1" colspan="1">2.4</td><td rowspan="1" colspan="1">2.1</td><td rowspan="1" colspan="1">2.2</td><td rowspan="1" colspan="1">1.9 ± 0.1</td><td rowspan="1" colspan="1">2.3 ± 0.1</td></tr><tr><td rowspan="1" colspan="1">
                    <abbrev xmlns:xlink="http://www.w3.org/1999/xlink" xlink:title="eye-nostril distance" id="ABBRID0EVLAG" xlink:type="simple">EN</abbrev>
                  </td><td rowspan="1" colspan="1">1.2</td><td rowspan="1" colspan="1">1.6</td><td rowspan="1" colspan="1">1.5</td><td rowspan="1" colspan="1">1.5</td><td rowspan="1" colspan="1">1.6</td><td rowspan="1" colspan="1">1.4</td><td rowspan="1" colspan="1">1.5</td><td rowspan="1" colspan="1">1.2</td><td rowspan="1" colspan="1">1.3</td><td rowspan="1" colspan="1">1.2</td><td rowspan="1" colspan="1">1.4 ± 0.3</td><td rowspan="1" colspan="1">1.4 ± 0.2</td></tr><tr><td rowspan="1" colspan="1">
                    <abbrev xmlns:xlink="http://www.w3.org/1999/xlink" xlink:title="interorbital distance" id="ABBRID0ECNAG" xlink:type="simple">IOD</abbrev>
                  </td><td rowspan="1" colspan="1">2.0</td><td rowspan="1" colspan="1">2.0</td><td rowspan="1" colspan="1">1.8</td><td rowspan="1" colspan="1">2.2</td><td rowspan="1" colspan="1">2.2</td><td rowspan="1" colspan="1">2.5</td><td rowspan="1" colspan="1">2.0</td><td rowspan="1" colspan="1">2.4</td><td rowspan="1" colspan="1">1.9</td><td rowspan="1" colspan="1">2.1</td><td rowspan="1" colspan="1">2.0 ± 0.0</td><td rowspan="1" colspan="1">2.1 ± 0.2</td></tr><tr><td rowspan="1" colspan="1">
                    <abbrev xmlns:xlink="http://www.w3.org/1999/xlink" xlink:title="eye diameter" id="ABBRID0EPOAG" xlink:type="simple">ED</abbrev>
                  </td><td rowspan="1" colspan="1">2.5</td><td rowspan="1" colspan="1">1.8</td><td rowspan="1" colspan="1">2.0</td><td rowspan="1" colspan="1">2.3</td><td rowspan="1" colspan="1">2.0</td><td rowspan="1" colspan="1">2.3</td><td rowspan="1" colspan="1">2.3</td><td rowspan="1" colspan="1">2.1</td><td rowspan="1" colspan="1">2.1</td><td rowspan="1" colspan="1">2.2</td><td rowspan="1" colspan="1">2.2± 0.5</td><td rowspan="1" colspan="1">2.2 ± 0.1</td></tr><tr><td rowspan="1" colspan="1">
                    <abbrev xmlns:xlink="http://www.w3.org/1999/xlink" xlink:title="pper eyelid width" id="ABBRID0E3PAG" xlink:type="simple">UEW</abbrev>
                  </td><td rowspan="1" colspan="1">1.8</td><td rowspan="1" colspan="1">1.3</td><td rowspan="1" colspan="1">1.4</td><td rowspan="1" colspan="1">1.8</td><td rowspan="1" colspan="1">1.5</td><td rowspan="1" colspan="1">1.9</td><td rowspan="1" colspan="1">1.6</td><td rowspan="1" colspan="1">1.5</td><td rowspan="1" colspan="1">1.5</td><td rowspan="1" colspan="1">1.8</td><td rowspan="1" colspan="1">1.6 ± 0.4</td><td rowspan="1" colspan="1">1.6 ± 0.2</td></tr><tr><td rowspan="1" colspan="1">
                    <abbrev xmlns:xlink="http://www.w3.org/1999/xlink" xlink:title="forearm length" id="ABBRID0EJRAG" xlink:type="simple">FLL</abbrev>
                  </td><td rowspan="1" colspan="1">3.2</td><td rowspan="1" colspan="1">3.7</td><td rowspan="1" colspan="1">3.5</td><td rowspan="1" colspan="1">4.1</td><td rowspan="1" colspan="1">3.8</td><td rowspan="1" colspan="1">4.6</td><td rowspan="1" colspan="1">4.0</td><td rowspan="1" colspan="1">3.9</td><td rowspan="1" colspan="1">4.0</td><td rowspan="1" colspan="1">3.6</td><td rowspan="1" colspan="1">3.5 ± 0.4</td><td rowspan="1" colspan="1">3.9 ± 0.3</td></tr><tr><td rowspan="1" colspan="1">
                    <abbrev xmlns:xlink="http://www.w3.org/1999/xlink" xlink:title="hand length" id="ABBRID0EWSAG" xlink:type="simple">HAL</abbrev>
                  </td><td rowspan="1" colspan="1">5.1</td><td rowspan="1" colspan="1">5.0</td><td rowspan="1" colspan="1">5.4</td><td rowspan="1" colspan="1">5.5</td><td rowspan="1" colspan="1">6.0</td><td rowspan="1" colspan="1">7.5</td><td rowspan="1" colspan="1">6.5</td><td rowspan="1" colspan="1">5.8</td><td rowspan="1" colspan="1">6.5</td><td rowspan="1" colspan="1">6.1</td><td rowspan="1" colspan="1">5.1 ± 0.1</td><td rowspan="1" colspan="1">6.2 ± 0.7</td></tr><tr><td rowspan="1" colspan="1">
                    <abbrev xmlns:xlink="http://www.w3.org/1999/xlink" xlink:title="third finger disk width" id="ABBRID0EDUAG" xlink:type="simple">FinDW</abbrev>
                  </td><td rowspan="1" colspan="1">0.6</td><td rowspan="1" colspan="1">0.3</td><td rowspan="1" colspan="1">0.6</td><td rowspan="1" colspan="1">0.7</td><td rowspan="1" colspan="1">0.7</td><td rowspan="1" colspan="1">0.8</td><td rowspan="1" colspan="1">0.7</td><td rowspan="1" colspan="1">0.7</td><td rowspan="1" colspan="1">0.6</td><td rowspan="1" colspan="1">0.8</td><td rowspan="1" colspan="1">0.5 ± 0.2</td><td rowspan="1" colspan="1">0.7 ± 0.1</td></tr><tr><td rowspan="1" colspan="1">
                    <abbrev xmlns:xlink="http://www.w3.org/1999/xlink" xlink:title="thigh length" id="ABBRID0EQVAG" xlink:type="simple">THL</abbrev>
                  </td><td rowspan="1" colspan="1">8.0</td><td rowspan="1" colspan="1">8.0</td><td rowspan="1" colspan="1">8.9</td><td rowspan="1" colspan="1">9.1</td><td rowspan="1" colspan="1">9.6</td><td rowspan="1" colspan="1">9.7</td><td rowspan="1" colspan="1">9.6</td><td rowspan="1" colspan="1">9.6</td><td rowspan="1" colspan="1">9.1</td><td rowspan="1" colspan="1">9.4</td><td rowspan="1" colspan="1">8.0 ± 0.0</td><td rowspan="1" colspan="1">9.4 ± 0.3</td></tr><tr><td rowspan="1" colspan="1">
                    <abbrev xmlns:xlink="http://www.w3.org/1999/xlink" xlink:title="tibiofibula length" id="ABBRID0E4WAG" xlink:type="simple">TL</abbrev>
                  </td><td rowspan="1" colspan="1">9.5</td><td rowspan="1" colspan="1">9.6</td><td rowspan="1" colspan="1">10.6</td><td rowspan="1" colspan="1">10.8</td><td rowspan="1" colspan="1">11.5</td><td rowspan="1" colspan="1">11.6</td><td rowspan="1" colspan="1">11.2</td><td rowspan="1" colspan="1">11.4</td><td rowspan="1" colspan="1">11.2</td><td rowspan="1" colspan="1">10.7</td><td rowspan="1" colspan="1">9.6 ± 0.1</td><td rowspan="1" colspan="1">11.1 ± 0.4</td></tr><tr><td rowspan="1" colspan="1">
                    <abbrev xmlns:xlink="http://www.w3.org/1999/xlink" xlink:title="foot length" id="ABBRID0EKYAG" xlink:type="simple">FL</abbrev>
                  </td><td rowspan="1" colspan="1">10.5</td><td rowspan="1" colspan="1">9.5</td><td rowspan="1" colspan="1">12.7</td><td rowspan="1" colspan="1">11.7</td><td rowspan="1" colspan="1">11.3</td><td rowspan="1" colspan="1">12.2</td><td rowspan="1" colspan="1">11.5</td><td rowspan="1" colspan="1">11.5</td><td rowspan="1" colspan="1">11.0</td><td rowspan="1" colspan="1">11.4</td><td rowspan="1" colspan="1">10 ± 0.7</td><td rowspan="1" colspan="1">11.7 ± 0.5</td></tr><tr><td rowspan="1" colspan="1">
                    <abbrev xmlns:xlink="http://www.w3.org/1999/xlink" xlink:title="toe IV disk width" id="ABBRID0EXZAG" xlink:type="simple">Toe4DW</abbrev>
                  </td><td rowspan="1" colspan="1">0.3</td><td rowspan="1" colspan="1">0.4</td><td rowspan="1" colspan="1">1.0</td><td rowspan="1" colspan="1">0.6</td><td rowspan="1" colspan="1">0.7</td><td rowspan="1" colspan="1">0.6</td><td rowspan="1" colspan="1">0.6</td><td rowspan="1" colspan="1">0.9</td><td rowspan="1" colspan="1">0.6</td><td rowspan="1" colspan="1">0.6</td><td rowspan="1" colspan="1">0.4 ± 0.1</td><td rowspan="1" colspan="1">0.7 ± 0.2</td></tr><tr><td rowspan="1" colspan="1">
                    <abbrev xmlns:xlink="http://www.w3.org/1999/xlink" xlink:title="metatarsal tubercle length" id="ABBRID0EE2AG" xlink:type="simple">MTL</abbrev>
                  </td><td rowspan="1" colspan="1">NA</td><td rowspan="1" colspan="1">0.6</td><td rowspan="1" colspan="1">NA</td><td rowspan="1" colspan="1">NA</td><td rowspan="1" colspan="1">0.7</td><td rowspan="1" colspan="1">0.4</td><td rowspan="1" colspan="1">1.1</td><td rowspan="1" colspan="1">NA</td><td rowspan="1" colspan="1">NA</td><td rowspan="1" colspan="1">0.7</td><td rowspan="1" colspan="1">–</td><td rowspan="1" colspan="1">–</td></tr><tr><td rowspan="1" colspan="1"><abbrev xmlns:xlink="http://www.w3.org/1999/xlink" xlink:title="tibiofibula length" id="ABBRID0ER3AG" xlink:type="simple">TL</abbrev>/<abbrev xmlns:xlink="http://www.w3.org/1999/xlink" xlink:title="snout vent length" id="ABBRID0EV3AG" xlink:type="simple">SVL</abbrev></td><td rowspan="1" colspan="1">0.57</td><td rowspan="1" colspan="1">0.57</td><td rowspan="1" colspan="1">0.55</td><td rowspan="1" colspan="1">0.56</td><td rowspan="1" colspan="1">0.53</td><td rowspan="1" colspan="1">0.56</td><td rowspan="1" colspan="1">0.54</td><td rowspan="1" colspan="1">0.56</td><td rowspan="1" colspan="1">0.53</td><td rowspan="1" colspan="1">0.55</td><td rowspan="1" colspan="1">0.6 ± 0.0</td><td rowspan="1" colspan="1">0.6 ± 0.0</td></tr><tr><td rowspan="1" colspan="1"><abbrev xmlns:xlink="http://www.w3.org/1999/xlink" xlink:title="head width" id="ABBRID0EB5AG" xlink:type="simple">HW</abbrev>/<abbrev xmlns:xlink="http://www.w3.org/1999/xlink" xlink:title="head length" id="ABBRID0EF5AG" xlink:type="simple">HL</abbrev></td><td rowspan="1" colspan="1">0.96</td><td rowspan="1" colspan="1">0.98</td><td rowspan="1" colspan="1">0.89</td><td rowspan="1" colspan="1">0.93</td><td rowspan="1" colspan="1">0.96</td><td rowspan="1" colspan="1">0.84</td><td rowspan="1" colspan="1">0.94</td><td rowspan="1" colspan="1">0.98</td><td rowspan="1" colspan="1">1.07</td><td rowspan="1" colspan="1">0.88</td><td rowspan="1" colspan="1">1.0 ± 0.0</td><td rowspan="1" colspan="1">0.9 ± 0.1</td></tr><tr><td rowspan="1" colspan="1"><abbrev xmlns:xlink="http://www.w3.org/1999/xlink" xlink:title="eye-nostril distance" id="ABBRID0ER6AG" xlink:type="simple">EN</abbrev>/<abbrev xmlns:xlink="http://www.w3.org/1999/xlink" xlink:title="inter-narinal distance" id="ABBRID0EV6AG" xlink:type="simple">IND</abbrev></td><td rowspan="1" colspan="1">0.60</td><td rowspan="1" colspan="1">0.89</td><td rowspan="1" colspan="1">0.71</td><td rowspan="1" colspan="1">0.68</td><td rowspan="1" colspan="1">0.67</td><td rowspan="1" colspan="1">0.61</td><td rowspan="1" colspan="1">0.65</td><td rowspan="1" colspan="1">0.50</td><td rowspan="1" colspan="1">0.62</td><td rowspan="1" colspan="1">0.55</td><td rowspan="1" colspan="1">0.7 ± 0.1</td><td rowspan="1" colspan="1">0.6 ± 0.1</td></tr><tr><td rowspan="1" colspan="1"><abbrev xmlns:xlink="http://www.w3.org/1999/xlink" xlink:title="head width" id="ABBRID0EBBBG" xlink:type="simple">HW</abbrev>/<abbrev xmlns:xlink="http://www.w3.org/1999/xlink" xlink:title="snout vent length" id="ABBRID0EFBBG" xlink:type="simple">SVL</abbrev></td><td rowspan="1" colspan="1">0.33</td><td rowspan="1" colspan="1">0.34</td><td rowspan="1" colspan="1">0.31</td><td rowspan="1" colspan="1">0.32</td><td rowspan="1" colspan="1">0.32</td><td rowspan="1" colspan="1">0.30</td><td rowspan="1" colspan="1">0.31</td><td rowspan="1" colspan="1">0.32</td><td rowspan="1" colspan="1">0.35</td><td rowspan="1" colspan="1">0.30</td><td rowspan="1" colspan="1">0.3 ± 0.0</td><td rowspan="1" colspan="1">0.3 ± 0.0</td></tr><tr><td rowspan="1" colspan="1"><abbrev xmlns:xlink="http://www.w3.org/1999/xlink" xlink:title="foot length" id="ABBRID0ERCBG" xlink:type="simple">FL</abbrev>/<abbrev xmlns:xlink="http://www.w3.org/1999/xlink" xlink:title="tibiofibula length" id="ABBRID0EVCBG" xlink:type="simple">TL</abbrev></td><td rowspan="1" colspan="1">1.11</td><td rowspan="1" colspan="1">0.99</td><td rowspan="1" colspan="1">1.20</td><td rowspan="1" colspan="1">1.08</td><td rowspan="1" colspan="1">0.98</td><td rowspan="1" colspan="1">1.05</td><td rowspan="1" colspan="1">1.03</td><td rowspan="1" colspan="1">1.01</td><td rowspan="1" colspan="1">0.98</td><td rowspan="1" colspan="1">1.07</td><td rowspan="1" colspan="1">1.1 ± 0.1</td><td rowspan="1" colspan="1">1.1 ± 0.1</td></tr><tr><td rowspan="1" colspan="1"><abbrev xmlns:xlink="http://www.w3.org/1999/xlink" xlink:title="foot length" id="ABBRID0EBEBG" xlink:type="simple">FL</abbrev>/<abbrev xmlns:xlink="http://www.w3.org/1999/xlink" xlink:title="snout vent length" id="ABBRID0EFEBG" xlink:type="simple">SVL</abbrev></td><td rowspan="1" colspan="1">0.63</td><td rowspan="1" colspan="1">0.57</td><td rowspan="1" colspan="1">0.66</td><td rowspan="1" colspan="1">0.61</td><td rowspan="1" colspan="1">0.53</td><td rowspan="1" colspan="1">0.59</td><td rowspan="1" colspan="1">0.55</td><td rowspan="1" colspan="1">0.57</td><td rowspan="1" colspan="1">0.52</td><td rowspan="1" colspan="1">0.59</td><td rowspan="1" colspan="1">0.6 ± 0.0</td><td rowspan="1" colspan="1">0.6 ± 0.0</td></tr><tr><td rowspan="1" colspan="1"><abbrev xmlns:xlink="http://www.w3.org/1999/xlink" xlink:title="head length" id="ABBRID0ERFBG" xlink:type="simple">HL</abbrev>/<abbrev xmlns:xlink="http://www.w3.org/1999/xlink" xlink:title="snout vent length" id="ABBRID0EVFBG" xlink:type="simple">SVL</abbrev></td><td rowspan="1" colspan="1">0.34</td><td rowspan="1" colspan="1">0.35</td><td rowspan="1" colspan="1">0.34</td><td rowspan="1" colspan="1">0.35</td><td rowspan="1" colspan="1">0.33</td><td rowspan="1" colspan="1">0.36</td><td rowspan="1" colspan="1">0.33</td><td rowspan="1" colspan="1">0.33</td><td rowspan="1" colspan="1">0.32</td><td rowspan="1" colspan="1">0.35</td><td rowspan="1" colspan="1">0.3 ± 0.0</td><td rowspan="1" colspan="1">0.3 ± 0.0</td></tr></tbody></table><table-wrap-foot><fn><p>Measurements for the male holotype and the paratopotypes, and average values ± standard deviations for males and females are given in millimeters. Abbreviations: <abbrev xmlns:xlink="http://www.w3.org/1999/xlink" xlink:title="snout vent length" id="ABBRID0EAHBG" xlink:type="simple">SVL</abbrev> = snout vent length, <abbrev xmlns:xlink="http://www.w3.org/1999/xlink" xlink:title="head length" id="ABBRID0EEHBG" xlink:type="simple">HL</abbrev> = head length, <abbrev xmlns:xlink="http://www.w3.org/1999/xlink" xlink:title="head width" id="ABBRID0EIHBG" xlink:type="simple">HW</abbrev> = head width, <abbrev xmlns:xlink="http://www.w3.org/1999/xlink" xlink:title="snout length" id="ABBRID0EMHBG" xlink:type="simple">SL</abbrev> = snout length, <abbrev xmlns:xlink="http://www.w3.org/1999/xlink" xlink:title="nostril-snout distance" id="ABBRID0EQHBG" xlink:type="simple">NS</abbrev> = nostril-snout distance, <abbrev xmlns:xlink="http://www.w3.org/1999/xlink" xlink:title="eye diameter" id="ABBRID0EUHBG" xlink:type="simple">ED</abbrev> = eye diameter, <abbrev xmlns:xlink="http://www.w3.org/1999/xlink" xlink:title="eye-nostril distance" id="ABBRID0EYHBG" xlink:type="simple">EN</abbrev> = eye-nostril distance, <abbrev xmlns:xlink="http://www.w3.org/1999/xlink" xlink:title="interorbital distance" id="ABBRID0E3HBG" xlink:type="simple">IOD</abbrev> = interorbital distance, <abbrev xmlns:xlink="http://www.w3.org/1999/xlink" xlink:title="inter-narinal distance" id="ABBRID0EAIBG" xlink:type="simple">IND</abbrev> = inter-narinal distance, <abbrev xmlns:xlink="http://www.w3.org/1999/xlink" xlink:title="eye diameter" id="ABBRID0EEIBG" xlink:type="simple">ED</abbrev> = eye diameter, <abbrev xmlns:xlink="http://www.w3.org/1999/xlink" xlink:title="pper eyelid width" id="ABBRID0EIIBG" xlink:type="simple">UEW</abbrev> = upper eyelid width, <abbrev xmlns:xlink="http://www.w3.org/1999/xlink" xlink:title="forearm length" id="ABBRID0EMIBG" xlink:type="simple">FLL</abbrev> = forearm length, <abbrev xmlns:xlink="http://www.w3.org/1999/xlink" xlink:title="hand length" id="ABBRID0EQIBG" xlink:type="simple">HAL</abbrev> = hand length, <abbrev xmlns:xlink="http://www.w3.org/1999/xlink" xlink:title="third finger disk width" id="ABBRID0EUIBG" xlink:type="simple">FinDW</abbrev> = third finger disk width, <abbrev xmlns:xlink="http://www.w3.org/1999/xlink" xlink:title="thigh length" id="ABBRID0EYIBG" xlink:type="simple">THL</abbrev> = thigh length, <abbrev xmlns:xlink="http://www.w3.org/1999/xlink" xlink:title="tibiofibula length" id="ABBRID0E3IBG" xlink:type="simple">TL</abbrev> = tibiofibula length, <abbrev xmlns:xlink="http://www.w3.org/1999/xlink" xlink:title="foot length" id="ABBRID0EAJBG" xlink:type="simple">FL</abbrev> = foot length, <abbrev xmlns:xlink="http://www.w3.org/1999/xlink" xlink:title="toe IV disk width" id="ABBRID0EEJBG" xlink:type="simple">Toe4DW</abbrev> = Toe IV disk width, <abbrev xmlns:xlink="http://www.w3.org/1999/xlink" xlink:title="metatarsal tubercle length" id="ABBRID0EIJBG" xlink:type="simple">MTL</abbrev> = metatarsal tubercle length.</p></fn></table-wrap-foot></table-wrap></tp:treatment-sec><tp:treatment-sec sec-type="Coloration of holotype in life" id="SECID0EMJBG"><title>Coloration of holotype in life.</title><p>The body is golden (Figure <xref ref-type="fig" rid="F2">2A</xref>); a dark chevron is present in the scapular region underlining two short back ridges. A faint dark triangle is present between the eyes and a faint dark bar is present between the eye and the shoulder. The upper eyelids are darker than the rest of the head. Loreal region faintly darker than the rest of the head. Upper and lower jaws lack any blotching. The flanks and the sides of the head present numerous small white spots, extending to the upper lip below the eye. Iris dark gold with a golden ring around the iris interrupted by a black dot at the bottom of the iris. The thighs and legs are faintly and irregularly banded. The back of the thighs is yellowish with irregular coverage of melanophores. A dark triangle is present in the vent region. Ventral region is white molted with light grey. The throat is white, with the anterior third light grey with white freckles. Ventral side of the thighs and legs shows irregular melanophores and white spots.</p></tp:treatment-sec><tp:treatment-sec sec-type="Coloration of holotype in preservative" id="SECID0EWJBG"><title>Coloration of holotype in preservative.</title><p>After euthanasia, the individual’s coloration darkened notably (Figure <xref ref-type="fig" rid="F2">2B</xref>). In preservative, the dorsum presents a grey coloration.</p></tp:treatment-sec><tp:treatment-sec sec-type="variation" id="SECID0EAKBG"><title>Variation.</title><p>Morphometric variations of the type series are summarized in Table <xref ref-type="table" rid="T1">1</xref>. Inner metatarsal tubercles are not visible in all individuals. Subarticular tubercles are more pronounced in some individuals. Webbing of the feet presents small variation, ranging from minimal to no webbing for toes I and II, and webbed to the first phalange for toes III to V. The dorsal and leg skin is mostly smooth with small warts more pronounced in some individuals. The two ridges in the scapular region and two oblique ridges behind the eyes were visible in all examined specimens. In four specimens, they formed a chevron in the scapular region, in three specimens the ridges jointed laterally, forming an hourglass, and in two specimens all four ridges were disjointed.</p><p>Males and females differ in size and in proportions (Figure <xref ref-type="fig" rid="F2">2</xref>). Finger and toe tips are enlarged in females and fingertips are slightly enlarged in males. Males’ first finger is short and swollen but no distinct nuptial pad is visible. Adult males present femoral glands, which are lacking in females. Bicolor eggs are visible through the skin of gravid females.</p><p>Coloration of the body varies from golden to light brown, with few large light green blotches in some individuals. Most specimens present a dark chevron in the scapular region underlining two short back ridges that are either jointed or disjointed with two oblique ridges between the back of the eye and the shoulders. A more or less pronounced dark stripe is present between the nostril and the eye, and between the eye and the arm. A more or less distinctive dark bar is present between the eyes and some individuals present a lighter or green snout. The flanks and the sides of the head present numerous small white spots, extending to the upper lip in some individuals. The thighs and legs of some individuals are very faintly and irregularly banded. The back of the thighs is cream with small light grey spots. Vocal sac in adult males is white with the frontal third of the throat light grey with white freckles, while in females the throat and the ventral skin is light grey or yellowish molted with white. Some individuals have a thin light line on the backside of the thigh from the vent to the tarsal tubercle. A dark triangle is generally present in the back of the thigh, around the vent.</p></tp:treatment-sec><tp:treatment-sec sec-type="etymology" id="SECID0ERKBG"><title>Etymology.</title><p>The specific name refers to Bibita Mountain, the type and only known locality for the species. It is an invariable noun used in apposition.</p></tp:treatment-sec><tp:treatment-sec sec-type="habitat" id="SECID0EWKBG"><title>Habitat, distribution, and natural history.</title><p>All individuals were collected in a single large overgrown forest pond (Figure <xref ref-type="fig" rid="F3">3A</xref>), at night. The surrounding forest consisted of large trees with overhanging epiphytes and dense undergrowth. All females and the amplected pair were found on vegetation ca. 30 cm above water (Figure <xref ref-type="fig" rid="F3">3B</xref>). A single male was found in the water, presumably while calling. All collected females were gravid, and bicolor eggs were visible through the skin. Females seemed to aggregate in specific areas of the pond, were numerous egg clutches were found on leaves overhanging the water (Figure <xref ref-type="fig" rid="F3">3B</xref>). Laying eggs on vegetation overhanging the water is unusual in <italic><tp:taxon-name><tp:taxon-name-part taxon-name-part-type="genus" reg="Phrynobatrachus">Phrynobatrachus</tp:taxon-name-part></tp:taxon-name></italic>, most species laying their eggs directly in the water (<xref ref-type="bibr" rid="B36">Zimkus et al. 2012</xref>). We thus confirmed that these eggs belonged to <italic><tp:taxon-name><tp:taxon-name-part taxon-name-part-type="genus" reg="Phrynobatrachus">Phrynobatrachus</tp:taxon-name-part><tp:taxon-name-part taxon-name-part-type="species" reg="bibita">bibita</tp:taxon-name-part></tp:taxon-name></italic> sp. n. by sequencing their mitochondrial rRNA 16s. Various forms of terrestrial egg deposition have been described in the genus <italic><tp:taxon-name><tp:taxon-name-part taxon-name-part-type="genus" reg="Phrynobatrachus">Phrynobatrachus</tp:taxon-name-part></tp:taxon-name></italic> (<xref ref-type="bibr" rid="B36">Zimkus et al. 2012</xref>): most similarly to <italic><tp:taxon-name><tp:taxon-name-part taxon-name-part-type="genus" reg="Phrynobatrachus">P.</tp:taxon-name-part><tp:taxon-name-part taxon-name-part-type="species" reg="bibita">bibita</tp:taxon-name-part></tp:taxon-name></italic>, <italic><tp:taxon-name><tp:taxon-name-part taxon-name-part-type="genus" reg="Phrynodon">P.</tp:taxon-name-part><tp:taxon-name-part taxon-name-part-type="species" reg="sandersoni">sandersoni</tp:taxon-name-part></tp:taxon-name></italic> (Parker, 1935) lays its eggs on vegetation up to 2 m above small puddles, small streams or water-saturated soil (<xref ref-type="bibr" rid="B1">Amiet 1981</xref>) and <italic><tp:taxon-name><tp:taxon-name-part taxon-name-part-type="genus" reg="Phrynobatrachus">P.</tp:taxon-name-part><tp:taxon-name-part taxon-name-part-type="species" reg="krefftii">krefftii</tp:taxon-name-part></tp:taxon-name></italic> lays its eggs above the water, on rocks or vegetation (<xref ref-type="bibr" rid="B14">Harper and Vonesh 2010</xref>). <italic><tp:taxon-name><tp:taxon-name-part taxon-name-part-type="genus" reg="Phrynobatrachus">Phrynobatrachus</tp:taxon-name-part><tp:taxon-name-part taxon-name-part-type="species" reg="guineensis">guineensis</tp:taxon-name-part></tp:taxon-name></italic> Guibé &amp; Lamotte, 1961 lays its eggs on the bark of trees above water-filled tree holes (<xref ref-type="bibr" rid="B27">Rödel 1998</xref>) and <italic><tp:taxon-name><tp:taxon-name-part taxon-name-part-type="genus" reg="Phrynobatrachus">P.</tp:taxon-name-part><tp:taxon-name-part taxon-name-part-type="species" reg="dendrobates">dendrobates</tp:taxon-name-part></tp:taxon-name></italic> lays its eggs in tree holes or above streams (<xref ref-type="bibr" rid="B36">Zimkus et al. 2012</xref>). Finally, <italic><tp:taxon-name><tp:taxon-name-part taxon-name-part-type="genus" reg="Phrynobatrachus">P.</tp:taxon-name-part><tp:taxon-name-part taxon-name-part-type="species" reg="phyllophilus">phyllophilus</tp:taxon-name-part></tp:taxon-name></italic> Rödel &amp; Ernst, 2002, <italic><tp:taxon-name><tp:taxon-name-part taxon-name-part-type="genus" reg="Phrynobatrachus">P.</tp:taxon-name-part><tp:taxon-name-part taxon-name-part-type="species" reg="tokba">tokba</tp:taxon-name-part></tp:taxon-name></italic> (Chabanaud, 1921), and <italic><tp:taxon-name><tp:taxon-name-part taxon-name-part-type="genus" reg="Phrynobatrachus">P.</tp:taxon-name-part><tp:taxon-name-part taxon-name-part-type="species" reg="villiersi">villiersi</tp:taxon-name-part></tp:taxon-name></italic> Guibé, 1969 lay their eggs on the leaf litter or the forest floor (<xref ref-type="bibr" rid="B28">Rödel and Ernst 2002a</xref>, <xref ref-type="bibr" rid="B29">2002b</xref>; <xref ref-type="bibr" rid="B36">Zimkus et al. 2012</xref>). <italic><tp:taxon-name><tp:taxon-name-part taxon-name-part-type="genus" reg="Phrynobatrachus">Phrynobatrachus</tp:taxon-name-part><tp:taxon-name-part taxon-name-part-type="species" reg="bibita">bibita</tp:taxon-name-part></tp:taxon-name></italic> sp. n. thus adds to the diversity of reproductive modes in the genus.</p><fig id="F3" position="float" orientation="portrait"><label>Figure 3.</label><caption><p>Habitat of <italic><tp:taxon-name><tp:taxon-name-part taxon-name-part-type="genus" reg="Phrynobatrachus">Phrynobatrachus</tp:taxon-name-part><tp:taxon-name-part taxon-name-part-type="species" reg="bibita">bibita</tp:taxon-name-part></tp:taxon-name></italic> sp. n. <bold>A</bold> Type locality of <italic><tp:taxon-name><tp:taxon-name-part taxon-name-part-type="genus" reg="Phrynobatrachus">P.</tp:taxon-name-part><tp:taxon-name-part taxon-name-part-type="species" reg="bibita">bibita</tp:taxon-name-part></tp:taxon-name></italic> sp. n. Overgrown pond in primary forest <bold>B</bold> Two females <italic><tp:taxon-name><tp:taxon-name-part taxon-name-part-type="genus" reg="Phrynobatrachus">P.</tp:taxon-name-part><tp:taxon-name-part taxon-name-part-type="species" reg="bibita">bibita</tp:taxon-name-part></tp:taxon-name></italic> sp. n. <italic>in situ</italic>, next to a clutch of eggs, in vegetation at ca. 30 cm above the water. Multiple females and egg clutches were found in similar circumstances.</p></caption><graphic xmlns:xlink="http://www.w3.org/1999/xlink" xlink:href="zookeys-824-053-g003.jpg" position="float" orientation="portrait" xlink:type="simple" id="oo_263218.jpg"/></fig><p>Five egg clutches were photographed and contained approximately 30 eggs each (range 22 to 33). All observed clutches were found between 20 – 40 cm above water on vegetation, and up to two clutches were found on a single leaf. When laid, the eggs are bicolor, heavily pigmented, and encased in a thin gelatinous layer; as the egg develops, the pigmentation is more evenly distributed at its surface, with dark brown freckle, and the gelatinous layer becomes much thicker. It is possible that female <italic><tp:taxon-name><tp:taxon-name-part taxon-name-part-type="genus" reg="Phrynobatrachus">P.</tp:taxon-name-part><tp:taxon-name-part taxon-name-part-type="species" reg="bibita">bibita</tp:taxon-name-part></tp:taxon-name></italic> sp. n. are guarding their egg clutches in a similar manner as <italic><tp:taxon-name><tp:taxon-name-part taxon-name-part-type="genus" reg="Phrynodon">P.</tp:taxon-name-part><tp:taxon-name-part taxon-name-part-type="species" reg="sandersoni">sandersoni</tp:taxon-name-part></tp:taxon-name></italic> females, which attend their eggs at night by standing over them or staying in the close proximity (<xref ref-type="bibr" rid="B1">Amiet 1981</xref>). Additional behavioral observations are necessary to determine whether females <italic><tp:taxon-name><tp:taxon-name-part taxon-name-part-type="genus" reg="Phrynobatrachus">P.</tp:taxon-name-part><tp:taxon-name-part taxon-name-part-type="species" reg="bibita">bibita</tp:taxon-name-part></tp:taxon-name></italic> sp. n. truly display such parental care. Other frog species were found in the same pond or nearby, including <italic><tp:taxon-name><tp:taxon-name-part taxon-name-part-type="genus" reg="Afrixalus">Afrixalus</tp:taxon-name-part><tp:taxon-name-part taxon-name-part-type="species" reg="enseticola">enseticola</tp:taxon-name-part></tp:taxon-name></italic> Largen, 1974, <italic><tp:taxon-name><tp:taxon-name-part taxon-name-part-type="genus" reg="Leptopelis">Leptopelis</tp:taxon-name-part><tp:taxon-name-part taxon-name-part-type="species" reg="vannutellii">vannutellii</tp:taxon-name-part></tp:taxon-name></italic> (Boulenger, 1898), <italic><tp:taxon-name><tp:taxon-name-part taxon-name-part-type="genus" reg="Paracassina">Paracassina</tp:taxon-name-part><tp:taxon-name-part taxon-name-part-type="species" reg="obscura">obscura</tp:taxon-name-part></tp:taxon-name></italic> (Boulenger, 1895), and <tp:taxon-name><tp:taxon-name-part taxon-name-part-type="genus" reg="Ptychadena">Ptychadena</tp:taxon-name-part><tp:taxon-name-part taxon-name-part-type="uncertainty-rank">cf.</tp:taxon-name-part><tp:taxon-name-part taxon-name-part-type="species" reg="erlangeri">erlangeri</tp:taxon-name-part></tp:taxon-name> (Ahl, 1924).</p><p>The forest in Bibita Mountain appears to be well preserved, as there are no settlements inside the forest, and a footpath is the only way to cross the forest. People from the surrounded villages harvest wild honey from the forest, but this is the only noticeable human activity there. Based on satellite imagery, no human disturbance is apparent at the higher elevations of the mountain; however, most areas below 1900 m have been transformed into agricultural land.</p></tp:treatment-sec><tp:treatment-sec sec-type="Call" id="SECID0ESUBG"><title>Call.</title><p>The advertisement call is composed of a series of pulsed notes with a slight upward frequency modulation within each note (Figure <xref ref-type="fig" rid="F4">4A</xref>). It is similar to that of <italic><tp:taxon-name><tp:taxon-name-part taxon-name-part-type="genus" reg="Phrynobatrachus">Phrynobatrachus</tp:taxon-name-part><tp:taxon-name-part taxon-name-part-type="species" reg="minutus">minutus</tp:taxon-name-part></tp:taxon-name></italic> (Figure <xref ref-type="fig" rid="F4">4B</xref>) in spectral structure, note length, and dominant frequency. The vocalization of <italic><tp:taxon-name><tp:taxon-name-part taxon-name-part-type="genus" reg="Phrynobatrachus">P.</tp:taxon-name-part><tp:taxon-name-part taxon-name-part-type="species" reg="bibita">bibita</tp:taxon-name-part></tp:taxon-name></italic> sp. n. can be distinguished from that of <italic><tp:taxon-name><tp:taxon-name-part taxon-name-part-type="genus" reg="Phrynobatrachus">P.</tp:taxon-name-part><tp:taxon-name-part taxon-name-part-type="species" reg="natalensis">natalensis</tp:taxon-name-part></tp:taxon-name></italic> (Figure <xref ref-type="fig" rid="F4">4C</xref>) by its higher dominant frequency, indicative of its smaller body size. Dominant frequency: 3318 ± 94 Hz. Note duration = 630 ± 80 ms. Interval inter-notes = 1085 ± 630 ms. The mediocre quality of our recording prevents us from analyzing the advertisement call of <italic><tp:taxon-name><tp:taxon-name-part taxon-name-part-type="genus" reg="Phrynobatrachus">P.</tp:taxon-name-part><tp:taxon-name-part taxon-name-part-type="species" reg="bibita">bibita</tp:taxon-name-part></tp:taxon-name></italic> sp. n. in further details, and a more complete description of their vocalization will be needed in the future, in particular to distinguish it from other species of dwarf <italic><tp:taxon-name><tp:taxon-name-part taxon-name-part-type="genus" reg="Phrynobatrachus">Phrynobatrachus</tp:taxon-name-part></tp:taxon-name></italic>.</p><fig id="F4" position="float" orientation="portrait"><label>Figure 4.</label><caption><p>Advertisement call of <italic><tp:taxon-name><tp:taxon-name-part taxon-name-part-type="genus" reg="Phrynobatrachus">Phrynobatrachus</tp:taxon-name-part><tp:taxon-name-part taxon-name-part-type="species" reg="bibita">bibita</tp:taxon-name-part></tp:taxon-name></italic> sp. n. Spectrograms (upper panels) and sonograms (lower panels; relative amplitude) of Ethiopian <italic><tp:taxon-name><tp:taxon-name-part taxon-name-part-type="genus" reg="Phrynobatrachus">Phrynobatrachus</tp:taxon-name-part></tp:taxon-name></italic> advertisement calls. <bold>A</bold><italic><tp:taxon-name><tp:taxon-name-part taxon-name-part-type="genus" reg="Phrynobatrachus">Phrynobatrachus</tp:taxon-name-part><tp:taxon-name-part taxon-name-part-type="species" reg="bibita">bibita</tp:taxon-name-part></tp:taxon-name></italic> sp. n. (specimen not collected) <bold>B</bold><italic><tp:taxon-name><tp:taxon-name-part taxon-name-part-type="genus" reg="Phrynobatrachus">P.</tp:taxon-name-part><tp:taxon-name-part taxon-name-part-type="species" reg="minutus">minutus</tp:taxon-name-part></tp:taxon-name></italic> (SB233) <bold>C</bold><italic><tp:taxon-name><tp:taxon-name-part taxon-name-part-type="genus" reg="Phrynobatrachus">P.</tp:taxon-name-part><tp:taxon-name-part taxon-name-part-type="species" reg="natalensis">natalensis</tp:taxon-name-part></tp:taxon-name></italic> (specimen not collected).</p></caption><graphic xmlns:xlink="http://www.w3.org/1999/xlink" xlink:href="zookeys-824-053-g004.jpg" position="float" orientation="portrait" xlink:type="simple" id="oo_263219.jpg"/></fig></tp:treatment-sec><tp:treatment-sec sec-type="Estimates of evolutionary relationships" id="SECID0E4YBG"><title>Estimates of evolutionary relationships.</title><p>The goal of our phylogenetic analysis was to test the phylogenetic position of the new species, not to obtain a phylogeny of the genus, which has been previously done elsewhere (<xref ref-type="bibr" rid="B37">Zimkus et al. 2010</xref>). Our phylogenetic estimates recovered three main lineages in the genus <italic><tp:taxon-name><tp:taxon-name-part taxon-name-part-type="genus" reg="Phrynobatrachus">Phrynobatrachus</tp:taxon-name-part></tp:taxon-name></italic> (Figure <xref ref-type="fig" rid="F5">5</xref>); however, several of the nodes have low support. We briefly describe the resulting topology below.</p><fig id="F5" position="float" orientation="portrait"><label>Figure 5.</label><caption><p>Phylogenetic placement of <italic><tp:taxon-name><tp:taxon-name-part taxon-name-part-type="genus" reg="Phrynobatrachus">Phrynobatrachus</tp:taxon-name-part><tp:taxon-name-part taxon-name-part-type="species" reg="bibita">bibita</tp:taxon-name-part></tp:taxon-name></italic> sp. n. Bayesian phylogenetic inference of the genus <italic><tp:taxon-name><tp:taxon-name-part taxon-name-part-type="genus" reg="Phrynobatrachus">Phrynobatrachus</tp:taxon-name-part></tp:taxon-name></italic> based on the mitochondrial rRNA 16s. Nodes with a posterior support of 1 are marked with a black circle and nodes with high posterior support (&gt;0.95) are marked with a white circle. Individuals of <italic><tp:taxon-name><tp:taxon-name-part taxon-name-part-type="genus" reg="Phrynobatrachus">Phrynobatrachus</tp:taxon-name-part></tp:taxon-name></italic> species known to occur in Ethiopia are shown in boldface. Photos of Ethiopian representatives are displayed, from top to bottom: <italic><tp:taxon-name><tp:taxon-name-part taxon-name-part-type="genus" reg="Phrynobatrachus">Phrynobatrachus</tp:taxon-name-part><tp:taxon-name-part taxon-name-part-type="species" reg="minutus">minutus</tp:taxon-name-part></tp:taxon-name></italic> (SB175; Kibre Mengist), <italic><tp:taxon-name><tp:taxon-name-part taxon-name-part-type="genus" reg="Phrynobatrachus">P.</tp:taxon-name-part><tp:taxon-name-part taxon-name-part-type="species" reg="inexpectatus">inexpectatus</tp:taxon-name-part></tp:taxon-name></italic> (SB143; Magnete, Harenna forest), <italic><tp:taxon-name><tp:taxon-name-part taxon-name-part-type="genus" reg="Phrynobatrachus">P.</tp:taxon-name-part><tp:taxon-name-part taxon-name-part-type="species" reg="bibita">bibita</tp:taxon-name-part></tp:taxon-name></italic> sp. n. (SB440; male holotype), <italic><tp:taxon-name><tp:taxon-name-part taxon-name-part-type="genus" reg="Phrynobatrachus">P.</tp:taxon-name-part><tp:taxon-name-part taxon-name-part-type="species" reg="natalensis">natalensis</tp:taxon-name-part></tp:taxon-name></italic> (SB454; Mizan Teferi).</p></caption><graphic xmlns:xlink="http://www.w3.org/1999/xlink" xlink:href="zookeys-824-053-g005.jpg" position="float" orientation="portrait" xlink:type="simple" id="oo_263220.jpg"/></fig><p>We recovered a basal group of <italic><tp:taxon-name><tp:taxon-name-part taxon-name-part-type="genus" reg="Phrynobatrachus">Phrynobatrachus</tp:taxon-name-part></tp:taxon-name></italic>, which included the species <italic><tp:taxon-name><tp:taxon-name-part taxon-name-part-type="genus" reg="Phrynobatrachus">P.</tp:taxon-name-part><tp:taxon-name-part taxon-name-part-type="species" reg="acutirostris">acutirostris</tp:taxon-name-part></tp:taxon-name></italic> Nieden, 1912, <italic><tp:taxon-name><tp:taxon-name-part taxon-name-part-type="genus" reg="Phrynobatrachus">P.</tp:taxon-name-part><tp:taxon-name-part taxon-name-part-type="species" reg="krefftii">krefftii</tp:taxon-name-part></tp:taxon-name></italic>, <italic><tp:taxon-name><tp:taxon-name-part taxon-name-part-type="genus" reg="Phrynobatrachus">P.</tp:taxon-name-part><tp:taxon-name-part taxon-name-part-type="species" reg="dendrobates">dendrobates</tp:taxon-name-part></tp:taxon-name></italic>, <italic><tp:taxon-name><tp:taxon-name-part taxon-name-part-type="genus" reg="Phrynobatrachus">P.</tp:taxon-name-part><tp:taxon-name-part taxon-name-part-type="species" reg="petropedetoides">petropedetoides</tp:taxon-name-part></tp:taxon-name></italic> Ahl, 1924, and <italic><tp:taxon-name><tp:taxon-name-part taxon-name-part-type="genus" reg="Phrynodon">P.</tp:taxon-name-part><tp:taxon-name-part taxon-name-part-type="species" reg="sandersoni">sandersoni</tp:taxon-name-part></tp:taxon-name></italic>. This clade is consistent with the “Clade A” of <xref ref-type="bibr" rid="B37">Zimkus et al. (2010)</xref>, however this clade received low support (posterior probability (pp) &lt; 0.5). All remaining species in the genus were grouped into two major clades, which received strong support (pp = 1). The first one of these two groups is similar to the “Clade B” of <xref ref-type="bibr" rid="B37">Zimkus et al. (2010)</xref>, which includes the Ethiopian species <italic><tp:taxon-name><tp:taxon-name-part taxon-name-part-type="genus" reg="Phrynobatrachus">P.</tp:taxon-name-part><tp:taxon-name-part taxon-name-part-type="species" reg="minutus">minutus</tp:taxon-name-part></tp:taxon-name></italic>, <italic><tp:taxon-name><tp:taxon-name-part taxon-name-part-type="genus" reg="Phrynobatrachus">P.</tp:taxon-name-part><tp:taxon-name-part taxon-name-part-type="species" reg="inexpectatus">inexpectatus</tp:taxon-name-part></tp:taxon-name></italic>, and <italic><tp:taxon-name><tp:taxon-name-part taxon-name-part-type="genus" reg="Phrynobatrachus">P.</tp:taxon-name-part></tp:taxon-name></italic> sp. n. “Oromia” of <xref ref-type="bibr" rid="B38">Zimkus and Schick (2010)</xref>, while the second group is consistent with the “Clade C” of <xref ref-type="bibr" rid="B37">Zimkus et al. (2010)</xref>, and includes the Ethiopian species <italic><tp:taxon-name><tp:taxon-name-part taxon-name-part-type="genus" reg="Phrynobatrachus">P.</tp:taxon-name-part><tp:taxon-name-part taxon-name-part-type="species" reg="natalensis">natalensis</tp:taxon-name-part></tp:taxon-name></italic>. <italic><tp:taxon-name><tp:taxon-name-part taxon-name-part-type="genus" reg="Phrynobatrachus">Phrynobatrachus</tp:taxon-name-part><tp:taxon-name-part taxon-name-part-type="species" reg="bibita">bibita</tp:taxon-name-part></tp:taxon-name></italic> sp. n. was not closely related to any of the other Ethiopian species, and instead basal to the last group (“Clade C” of <xref ref-type="bibr" rid="B37">Zimkus et al. (2010)</xref>), however with high support (pp = 1). Our analysis grouped the egg clutch collected (SB422) with the adults <italic><tp:taxon-name><tp:taxon-name-part taxon-name-part-type="genus" reg="Phrynobatrachus">P.</tp:taxon-name-part><tp:taxon-name-part taxon-name-part-type="species" reg="bibita">bibita</tp:taxon-name-part></tp:taxon-name></italic> sp. n. (holotype SB440 and paratopotypes SB419, SB420, SB425), ensuring that it belonged to the new species. We did not include samples of three junior synonyms of <italic><tp:taxon-name><tp:taxon-name-part taxon-name-part-type="genus" reg="Phrynobatrachus">P.</tp:taxon-name-part><tp:taxon-name-part taxon-name-part-type="species" reg="natalensis">natalensis</tp:taxon-name-part></tp:taxon-name></italic> from Ethiopia (see <italic><tp:taxon-name><tp:taxon-name-part taxon-name-part-type="genus" reg="Comparisons">Comparisons</tp:taxon-name-part></tp:taxon-name></italic>), however, samples referable to these junior synonyms have previously been included on a phylogeny of members of the <italic><tp:taxon-name><tp:taxon-name-part taxon-name-part-type="genus" reg="Phrynobatrachus">P.</tp:taxon-name-part><tp:taxon-name-part taxon-name-part-type="species" reg="natalensis">natalensis</tp:taxon-name-part></tp:taxon-name></italic> group (<xref ref-type="bibr" rid="B18">Lara 2016</xref>), and they are well nested within <italic><tp:taxon-name><tp:taxon-name-part taxon-name-part-type="genus" reg="Phrynobatrachus">P.</tp:taxon-name-part><tp:taxon-name-part taxon-name-part-type="species" reg="natalensis">natalensis</tp:taxon-name-part></tp:taxon-name></italic>, we can thus conclude that they do not represent <italic><tp:taxon-name><tp:taxon-name-part taxon-name-part-type="genus" reg="Phrynobatrachus">P.</tp:taxon-name-part><tp:taxon-name-part taxon-name-part-type="species" reg="bibita">bibita</tp:taxon-name-part></tp:taxon-name></italic>.</p></tp:treatment-sec><tp:treatment-sec><!--Section generated to contain objects referenced in tp:taxon-treatment.--><supplementary-material xmlns:xlink="http://www.w3.org/1999/xlink" id="S2" position="float" orientation="portrait" xlink:type="simple"><label>Supplementary material 2</label><p>Photographs of some morphological details of <italic><tp:taxon-name><tp:taxon-name-part taxon-name-part-type="genus" reg="Phrynobatrachus">Phrynobatrachus</tp:taxon-name-part><tp:taxon-name-part taxon-name-part-type="species" reg="bibita">bibita</tp:taxon-name-part></tp:taxon-name></italic> sp. n.</p><p>Data type: multimedia</p><p>Explanation note: A – Right foot of female paratopotype SB424, showing the tarsal tubercle (a), inner metatarsal tubercle (b) and outer metatarsal tubercle (c). B – Left hind limb of male holotype SB440, showing the femoral gland.</p><media xlink:href="zookeys-824-053-s002.jpg" mimetype="image" mime-subtype="jpeg" position="float" orientation="portrait" xlink:type="simple" id="oo_263222.jpg"/><permissions><license license-type="creative-commons-attribution" xlink:href="http://creativecommons.org/licenses/by/4.0/" xlink:type="simple"><license-p>This is an open access article distributed under the terms of the Creative Commons Attribution License (CC BY 4.0), which permits unrestricted use, distribution, and reproduction in any medium, provided the original author and source are credited.</license-p></license></permissions><attrib specific-use="authors">Sandra Goutte, Jacobo Reyes-Velasco, Stephane Boissinot</attrib></supplementary-material></tp:treatment-sec><ref-list><ref id="B20"><mixed-citation xmlns:xlink="http://www.w3.org/1999/xlink" xlink:type="simple"><person-group><name name-style="western"><surname>Largen</surname><given-names>MJ</given-names></name></person-group> (<year>2001</year>) <article-title>The status of the genus <italic><tp:taxon-name><tp:taxon-name-part taxon-name-part-type="genus">Phrynobatrachus</tp:taxon-name-part></tp:taxon-name></italic> Günther 1862 in Ethiopia and Eritrea, including description of a new species (<tp:taxon-name><tp:taxon-name-part taxon-name-part-type="class">Amphibia</tp:taxon-name-part></tp:taxon-name>, <tp:taxon-name><tp:taxon-name-part taxon-name-part-type="order">Anura</tp:taxon-name-part></tp:taxon-name>, <tp:taxon-name><tp:taxon-name-part taxon-name-part-type="family">Ranidae</tp:taxon-name-part></tp:taxon-name>).</article-title><source>Tropical Zoology</source><volume>14</volume>: <fpage>287</fpage>–<lpage>306</lpage>. <ext-link xlink:type="simple" ext-link-type="doi" xlink:href="10.1080/03946975.2001.10531158">https://doi.org/10.1080/03946975.2001.10531158</ext-link></mixed-citation></ref><ref id="B9"><mixed-citation xmlns:xlink="http://www.w3.org/1999/xlink" xlink:type="simple"><person-group><name name-style="western"><surname>Crutsinger</surname><given-names>G</given-names></name><name name-style="western"><surname>Pickersgill</surname><given-names>M</given-names></name><name name-style="western"><surname>Channing</surname><given-names>A</given-names></name><name name-style="western"><surname>Moyer</surname><given-names>D</given-names></name></person-group> (<year>2004</year>) <article-title>A new species of <italic><tp:taxon-name><tp:taxon-name-part taxon-name-part-type="genus">Phrynobatrachus</tp:taxon-name-part></tp:taxon-name></italic> (<tp:taxon-name><tp:taxon-name-part taxon-name-part-type="order">Anura</tp:taxon-name-part></tp:taxon-name>: <tp:taxon-name><tp:taxon-name-part taxon-name-part-type="family">Ranidae</tp:taxon-name-part></tp:taxon-name>) from Tanzania.</article-title><source>African Zoology</source><volume>39</volume>: <fpage>19</fpage>–<lpage>23</lpage>.</mixed-citation></ref><ref id="B8"><mixed-citation xmlns:xlink="http://www.w3.org/1999/xlink" xlink:type="simple"><person-group><name name-style="western"><surname>Cope</surname><given-names>ED</given-names></name></person-group> (<year>1867</year>) <article-title>On the families of raniform <tp:taxon-name><tp:taxon-name-part taxon-name-part-type="order">Anura</tp:taxon-name-part></tp:taxon-name>.</article-title><source>Journal of the Academy of Natural Sciences of Philadelphia</source><volume>6</volume>: <fpage>189</fpage>–<lpage>206</lpage>.</mixed-citation></ref><ref id="B4"><mixed-citation xmlns:xlink="http://www.w3.org/1999/xlink" xlink:type="simple"><person-group><name name-style="western"><surname>Boulenger</surname><given-names>GA</given-names></name></person-group> (<year>1882</year>) <source>Catalogue of the <tp:taxon-name><tp:taxon-name-part taxon-name-part-type="superorder">Batrachia</tp:taxon-name-part></tp:taxon-name><tp:taxon-name><tp:taxon-name-part taxon-name-part-type="superorder">Salientia</tp:taxon-name-part></tp:taxon-name>. Ecaudata in the collection of the British Museum. 2d ed.</source><publisher-name>, British Museum (Natural History)</publisher-name>, <publisher-loc>London</publisher-loc>, <size units="page">588 pp</size>.</mixed-citation></ref><ref id="B6"><mixed-citation xmlns:xlink="http://www.w3.org/1999/xlink" xlink:type="simple"><person-group><name name-style="western"><surname>Boulenger</surname><given-names>GA</given-names></name></person-group> (<year>1909</year>) <article-title>Descriptions of three new frogs discovered by Dr. <tp:taxon-name><tp:taxon-name-part taxon-name-part-type="genus">P.</tp:taxon-name-part></tp:taxon-name> Krefft in Usambara, German East Africa.</article-title><source>Annals and Magazine of Natural History</source><volume>4</volume>: <fpage>496</fpage>–<lpage>497</lpage>. <ext-link xlink:type="simple" ext-link-type="doi" xlink:href="10.1080/00222930908692705">https://doi.org/10.1080/00222930908692705</ext-link></mixed-citation></ref><ref id="B24"><mixed-citation xmlns:xlink="http://www.w3.org/1999/xlink" xlink:type="simple"><person-group><name name-style="western"><surname>Razzetti</surname><given-names>E</given-names></name><name name-style="western"><surname>Msuya</surname><given-names>CA</given-names></name></person-group> (<year>2002</year>) <source>Field guide to the amphibians and reptiles of Arusha national park (Tanzania).</source><publisher-name>Pubblinova Edizioni Negri and Instituto OIKOS</publisher-name>, <publisher-loc>city</publisher-loc>, <size units="page">83 pp</size>.</mixed-citation></ref><ref id="B22"><mixed-citation xmlns:xlink="http://www.w3.org/1999/xlink" xlink:type="simple"><person-group><name name-style="western"><surname>Pickersgill</surname><given-names>M</given-names></name></person-group> (<year>2007</year>) <source>Frog search results of expeditions to southern and eastern Africa.</source><publisher-name>Serpent’s Tale NHBD / Edition Chimaira</publisher-name>, <publisher-loc>Frankfurt am Main</publisher-loc>, <size units="page">575 pp</size>.</mixed-citation></ref><ref id="B2"><mixed-citation xmlns:xlink="http://www.w3.org/1999/xlink" xlink:type="simple"><person-group><name name-style="western"><surname>Angel</surname><given-names>F</given-names></name></person-group> (<year>1924</year>) <article-title>Description de deux Batraciens nouveaux, d’Afrique Orientale anglaise, appartenant au genre <italic><tp:taxon-name><tp:taxon-name-part taxon-name-part-type="genus">Phrynobatrachus</tp:taxon-name-part></tp:taxon-name></italic> (Mission Alluaud et Jeannel, 1911–1912).</article-title><source>Bulletin du Muséum national d’Histoire naturelle</source><volume>30</volume>: <fpage>130</fpage>–<lpage>132</lpage>.</mixed-citation></ref><ref id="B11"><mixed-citation xmlns:xlink="http://www.w3.org/1999/xlink" xlink:type="simple"><person-group><name name-style="western"><surname>FritzSimons</surname><given-names>V</given-names></name></person-group> (<year>1932</year>) <article-title>Preliminary description of new forms of South African <tp:taxon-name><tp:taxon-name-part taxon-name-part-type="class">Reptilia</tp:taxon-name-part></tp:taxon-name> and <tp:taxon-name><tp:taxon-name-part taxon-name-part-type="class">Amphibia</tp:taxon-name-part></tp:taxon-name>, from the Vernay-Lang Kalahari Expedition, 1930.</article-title><source>Annals of the Transvaal Museum</source><volume>15</volume>: <fpage>35</fpage>–<lpage>40</lpage>.</mixed-citation></ref><ref id="B31"><mixed-citation xmlns:xlink="http://www.w3.org/1999/xlink" xlink:type="simple"><person-group><name name-style="western"><surname>Schick</surname><given-names>S</given-names></name><name name-style="western"><surname>Zimkus</surname><given-names>BM</given-names></name><name name-style="western"><surname>Channing</surname><given-names>A</given-names></name><name name-style="western"><surname>Köhler</surname><given-names>J</given-names></name><name name-style="western"><surname>Lötters</surname><given-names>S</given-names></name></person-group> (<year>2010</year>) <article-title>Systematics of “Little Brown Frogs” from East Africa: recognition of <italic><tp:taxon-name><tp:taxon-name-part taxon-name-part-type="genus">Phrynobatrachus</tp:taxon-name-part><tp:taxon-name-part taxon-name-part-type="species">scheffleri</tp:taxon-name-part></tp:taxon-name></italic> and description of a new species from the Kakamega Forest, Kenya (<tp:taxon-name><tp:taxon-name-part taxon-name-part-type="class">Amphibia</tp:taxon-name-part></tp:taxon-name>: <tp:taxon-name><tp:taxon-name-part taxon-name-part-type="family">Phrynobatrachidae</tp:taxon-name-part></tp:taxon-name>).</article-title><source>Salamandra</source><volume>46</volume>: <fpage>24</fpage>–<lpage>36</lpage>.</mixed-citation></ref><ref id="B5"><mixed-citation xmlns:xlink="http://www.w3.org/1999/xlink" xlink:type="simple"><person-group><name name-style="western"><surname>Boulenger</surname><given-names>GA</given-names></name></person-group> (<year>1905</year>) <article-title>A list of the batrachians and reptiles collected by Dr. W. J. Ansorge in Angola with descriptions of new species.</article-title><source>Annals and Magazine of Natural History; Zoology, Botany, and Geology</source><volume>16</volume>: <fpage>105</fpage>–<lpage>115</lpage>. <ext-link xlink:type="simple" ext-link-type="doi" xlink:href="10.1080/03745480509443656">https://doi.org/10.1080/03745480509443656</ext-link></mixed-citation></ref><ref id="B36"><mixed-citation xmlns:xlink="http://www.w3.org/1999/xlink" xlink:type="simple"><person-group><name name-style="western"><surname>Zimkus</surname><given-names>BM</given-names></name><name name-style="western"><surname>Lawson</surname><given-names>L</given-names></name><name name-style="western"><surname>Loader</surname><given-names>SP</given-names></name><name name-style="western"><surname>Hanken</surname><given-names>J</given-names></name></person-group> (<year>2012</year>) Terrestrialization, miniaturization and rates of diversification in African puddle frogs (<tp:taxon-name><tp:taxon-name-part taxon-name-part-type="order">Anura</tp:taxon-name-part></tp:taxon-name>: <tp:taxon-name><tp:taxon-name-part taxon-name-part-type="family">Phrynobatrachidae</tp:taxon-name-part></tp:taxon-name>). PLoS ONE 7: e35118. <ext-link xlink:type="simple" ext-link-type="doi" xlink:href="10.1371/journal.pone.0035118">https://doi.org/10.1371/journal.pone.0035118</ext-link></mixed-citation></ref><ref id="B1"><mixed-citation xmlns:xlink="http://www.w3.org/1999/xlink" xlink:type="simple"><person-group><name name-style="western"><surname>Amiet</surname><given-names>J-L</given-names></name></person-group> (<year>1981</year>) <article-title>Ecologie, éthologie et développement de <italic><tp:taxon-name><tp:taxon-name-part taxon-name-part-type="genus">Phrynodon</tp:taxon-name-part><tp:taxon-name-part taxon-name-part-type="species">sandersoni</tp:taxon-name-part></tp:taxon-name></italic> Parker, 1939 (<tp:taxon-name><tp:taxon-name-part taxon-name-part-type="class">Amphibia</tp:taxon-name-part></tp:taxon-name>, <tp:taxon-name><tp:taxon-name-part taxon-name-part-type="order">Anura</tp:taxon-name-part></tp:taxon-name>, <tp:taxon-name><tp:taxon-name-part taxon-name-part-type="family">Ranidae</tp:taxon-name-part></tp:taxon-name>).</article-title><source><tp:taxon-name><tp:taxon-name-part taxon-name-part-type="class">Amphibia</tp:taxon-name-part></tp:taxon-name>-<tp:taxon-name><tp:taxon-name-part taxon-name-part-type="class">Reptilia</tp:taxon-name-part></tp:taxon-name></source><volume>2</volume>: <fpage>1</fpage>–<lpage>13</lpage>. <ext-link xlink:type="simple" ext-link-type="doi" xlink:href="10.1163/156853881X00249">https://doi.org/10.1163/156853881X00249</ext-link></mixed-citation></ref><ref id="B14"><mixed-citation xmlns:xlink="http://www.w3.org/1999/xlink" xlink:type="simple"><person-group><name name-style="western"><surname>Harper</surname><given-names>E</given-names></name><name name-style="western"><surname>Vonesh</surname><given-names>JR</given-names></name></person-group> (<year>2010</year>) Field Guide to the Amphibians of the East Usambara Mountains. Camerapix Publishers International, Nairobi.</mixed-citation></ref><ref id="B27"><mixed-citation xmlns:xlink="http://www.w3.org/1999/xlink" xlink:type="simple"><person-group><name name-style="western"><surname>Rödel</surname><given-names>MO</given-names></name></person-group> (<year>1998</year>) A reproductive mode so far unknown in African ranids: <italic><tp:taxon-name><tp:taxon-name-part taxon-name-part-type="genus">Phrynobatrachus</tp:taxon-name-part><tp:taxon-name-part taxon-name-part-type="species">guineensis</tp:taxon-name-part></tp:taxon-name></italic> Guibé &amp; Lamotte, 1961 breeds in tree holes. Herpetozoa 11(1/2):19–26.</mixed-citation></ref><ref id="B28"><mixed-citation xmlns:xlink="http://www.w3.org/1999/xlink" xlink:type="simple"><person-group><name name-style="western"><surname>Rödel</surname><given-names>MO</given-names></name><name name-style="western"><surname>Ernst</surname><given-names>R</given-names></name></person-group> (<year>2002a</year>) A new reproductive mode for the genus <italic><tp:taxon-name><tp:taxon-name-part taxon-name-part-type="genus">Phrynobatrachus</tp:taxon-name-part></tp:taxon-name></italic>: <italic><tp:taxon-name><tp:taxon-name-part taxon-name-part-type="genus">Phrynobatrachus</tp:taxon-name-part><tp:taxon-name-part taxon-name-part-type="species">alticola</tp:taxon-name-part></tp:taxon-name></italic> has nonfeeding, nonhatching tadpoles. Journal of Herpetology 36(1):121–125. <ext-link xlink:type="simple" ext-link-type="doi" xlink:href="10.1670/0022-1511(2002)036[0121:ANRMFT]2.0.CO;2">https://doi.org/10.1670/0022-1511(2002)036[0121:ANRMFT]2.0.CO;2</ext-link></mixed-citation></ref><ref id="B29"><mixed-citation xmlns:xlink="http://www.w3.org/1999/xlink" xlink:type="simple"><person-group><name name-style="western"><surname>Rödel</surname><given-names>MO</given-names></name><name name-style="western"><surname>Ernst</surname><given-names>R</given-names></name></person-group> (<year>2002b</year>) A new <italic><tp:taxon-name><tp:taxon-name-part taxon-name-part-type="genus">Phrynobatrachus</tp:taxon-name-part></tp:taxon-name></italic> from the upper Guinean rain forest, West Africa, including a description of a new reproductive mode for the genus. Journal of Herpetology 36(4):561–571. <ext-link xlink:type="simple" ext-link-type="doi" xlink:href="10.1670/0022-1511(2002)036[0561:ANPFTU]2.0.CO;2">https://doi.org/10.1670/0022-1511(2002)036[0561:ANPFTU]2.0.CO;2</ext-link></mixed-citation></ref><ref id="B37"><mixed-citation xmlns:xlink="http://www.w3.org/1999/xlink" xlink:type="simple"><person-group><name name-style="western"><surname>Zimkus</surname><given-names>BM</given-names></name><name name-style="western"><surname>Rödel</surname><given-names>M-O</given-names></name><name name-style="western"><surname>Hillers</surname><given-names>A</given-names></name></person-group> (<year>2010</year>) <article-title>Complex patterns of continental speciation: molecular phylogenetics and biogeography of sub-Saharan puddle frogs (<italic><tp:taxon-name><tp:taxon-name-part taxon-name-part-type="genus">Phrynobatrachus</tp:taxon-name-part></tp:taxon-name></italic>).</article-title><source>Molecular Phylogenetics and Evolution</source><volume>55</volume>: <fpage>883</fpage>–<lpage>900</lpage>. <ext-link xlink:type="simple" ext-link-type="doi" xlink:href="10.1016/j.ympev.2009.12.012">https://doi.org/10.1016/j.ympev.2009.12.012</ext-link></mixed-citation></ref><ref id="B38"><mixed-citation xmlns:xlink="http://www.w3.org/1999/xlink" xlink:type="simple"><person-group><name name-style="western"><surname>Zimkus</surname><given-names>BM</given-names></name><name name-style="western"><surname>Schick</surname><given-names>S</given-names></name></person-group> (<year>2010</year>) <article-title>Light at the end of the tunnel: insights into the molecular systematics of East African puddle frogs (<tp:taxon-name><tp:taxon-name-part taxon-name-part-type="order">Anura</tp:taxon-name-part></tp:taxon-name>: <tp:taxon-name><tp:taxon-name-part taxon-name-part-type="family">Phrynobatrachidae</tp:taxon-name-part></tp:taxon-name>).</article-title><source>Systematics and Biodiversity</source><volume>8</volume>: <fpage>39</fpage>–<lpage>47</lpage>. <ext-link xlink:type="simple" ext-link-type="doi" xlink:href="10.1080/14772000903543004">https://doi.org/10.1080/14772000903543004</ext-link></mixed-citation></ref><ref id="B18"><mixed-citation xmlns:xlink="http://www.w3.org/1999/xlink" xlink:type="simple"><person-group><name name-style="western"><surname>Lara</surname><given-names>JA</given-names></name></person-group> (<year>2016</year>) Phylogeography of the Natal puddle frog <italic><tp:taxon-name><tp:taxon-name-part taxon-name-part-type="genus">Phrynobatrachus</tp:taxon-name-part><tp:taxon-name-part taxon-name-part-type="species">natalensis</tp:taxon-name-part></tp:taxon-name></italic> (<tp:taxon-name><tp:taxon-name-part taxon-name-part-type="order">Anura</tp:taxon-name-part></tp:taxon-name>: <tp:taxon-name><tp:taxon-name-part taxon-name-part-type="family">Phrynobatrachidae</tp:taxon-name-part></tp:taxon-name>) in sub-Saharan Africa. Master thesis. Department of Biological Sciences, University of Texas at El Paso.</mixed-citation></ref></ref-list></tp:taxon-treatment>
